# Supplementary material for: Genome-wide screens reveal shared and strain-specific genes that facilitate enteric colonization by Klebsiella pneumoniae
Source: mBio. 2023 Oct 25;14(6):e02128-23. doi: 10.1128/mbio.02128-23 (PMC10746194; doi:10.1128/mbio.02128-23)
Supplement: Table S1 — Essential genes. [file mbio.02128-23-s0001.xlsx]

## Sheet: CRE-166
Supplemental Table 1A: Genes essential for growth in LB for CRE-166
Gene ID	Gene	Product	Input 1 Reads	Input 2 Read	Input 3 Read	Expected Reads	log(fold change)	Start	Stop
JCNGAGPE_00001	dnaA	Chromosomal replication initiator protein DnaA	1	1	1	102	-6.63282	70	1404
JCNGAGPE_00002	dnaN	Beta sliding clamp	1	1	1	76	-6.1994	1409	2509
JCNGAGPE_00004	gyrB	DNA gyrase subunit B	1	1	1	201	-7.60505	3758	6172
JCNGAGPE_00040	-	hypothetical protein	1	1	1	44	-5.41273	41021	41344
JCNGAGPE_00052	chbA_1	PTS system N,N'-diacetylchitobiose-specific EIIA component	1	1	1	31	-4.89369	51745	52047
JCNGAGPE_00074	dmlR_1	HTH-type transcriptional regulator DmlR	1	1	8	57	-4.14085	77069	77983
JCNGAGPE_00089	-	tRNA-Sec	NA	NA	NA	NA	NA	89258	89352
JCNGAGPE_00111	spoT	Bifunctional (p)ppGpp synthase/hydrolase SpoT	11	9	1	185	-4.72588	115709	117829
JCNGAGPE_00112	rpoZ	DNA-directed RNA polymerase subunit omega	1	1	1	28	-4.763	117848	118123
JCNGAGPE_00113	gmk	Guanylate kinase	1	1	1	57	-5.79361	118178	118801
JCNGAGPE_00121	-	IS5 family transposase ISKpn26	NA	NA	NA	NA	NA	127175	128155
JCNGAGPE_00129	dut	Deoxyuridine 5'-triphosphate nucleotidohydrolase	1	1	1	36	-5.12414	134618	135076
JCNGAGPE_00130	coaBC	Coenzyme A biosynthesis bifunctional protein CoaBC	1	1	1	113	-6.77537	135054	136271
JCNGAGPE_00132	rpmB	50S ribosomal protein L28	1	1	1	25	-4.61929	137323	137559
JCNGAGPE_00135	coaD	Phosphopantetheine adenylyltransferase	1	1	1	39	-5.22688	138880	139359
JCNGAGPE_00137	waaA	3-deoxy-D-manno-octulosonic acid transferase	1	1	1	100	-6.59487	140132	141406
JCNGAGPE_00140	rfaG	Lipopolysaccharide core biosynthesis protein RfaG	1	1	1	78	-6.24908	143614	144741
JCNGAGPE_00141	rfaQ	Lipopolysaccharide core heptosyltransferase RfaQ	1	1	7	89	-4.92848	144738	145814
JCNGAGPE_00146	rfaC	Lipopolysaccharide heptosyltransferase 1	1	1	1	76	-6.1994	150085	151056
JCNGAGPE_00147	rfaF	ADP-heptose--LPS heptosyltransferase 2	1	1	1	81	-6.29709	151060	152079
JCNGAGPE_00148	hldD	ADP-L-glycero-D-manno-heptose-6-epimerase	1	1	1	84	-6.34358	152128	153060
JCNGAGPE_00156	grxC	Glutaredoxin 3	NA	NA	NA	NA	NA	161026	161277
JCNGAGPE_00157	secB	Protein-export protein SecB	1	1	1	36	-5.12414	161338	161805
JCNGAGPE_00158	gpsA	Glycerol-3-phosphate dehydrogenase [NAD(P)+]	1	1	1	65	-5.98163	161805	162824
JCNGAGPE_00173	selB	Selenocysteine-specific elongation factor	1	11	9	94	-3.7878	177115	178956
JCNGAGPE_00188	glyQ	Glycine--tRNA ligase alpha subunit	1	1	1	84	-6.34358	195542	196453
JCNGAGPE_00189	glyS	Glycine--tRNA ligase beta subunit	1	1	1	126	-6.93584	196463	198532
JCNGAGPE_00209	-	tRNA-Pro	NA	NA	NA	NA	NA	219931	220007
JCNGAGPE_00210	-	IS3 family transposase ISKpn1	NA	NA	NA	NA	NA	220336	220857
JCNGAGPE_00211	-	IS3 family transposase ISKpn1	NA	NA	NA	NA	NA	220914	221699
JCNGAGPE_00242	-	hypothetical protein	1	1	1	31	-4.89369	267367	267900
JCNGAGPE_00258	nikE	Nickel import ATP-binding protein NikE	1	1	1	33	-5.01351	286309	287100
JCNGAGPE_00276	tusA	Sulfur carrier protein TusA	NA	NA	NA	NA	NA	304482	304727
JCNGAGPE_00282	ftsY	Signal recognition particle receptor FtsY	1	1	1	81	-6.29709	309305	310828
JCNGAGPE_00285	rpoH	RNA polymerase sigma factor RpoH	1	1	1	68	-6.03923	312817	313671
JCNGAGPE_00288	-	IS110 family transposase IS5075	1	1	1	100	-6.59487	317028	318032
JCNGAGPE_00303	ugpQ	Glycerophosphodiester phosphodiesterase, cytoplasmic	1	1	1	28	-4.763	332113	332745
JCNGAGPE_00313	asd_1	Aspartate-semialdehyde dehydrogenase	1	1	1	78	-6.24908	342160	343266
JCNGAGPE_00331	bioH	Pimeloyl-[acyl-carrier protein] methyl ester esterase	1	1	1	20	-4.28014	368497	369270
JCNGAGPE_00333	feoC	putative [Fe-S]-dependent transcriptional repressor	NA	NA	NA	NA	NA	369749	369988
JCNGAGPE_00344	igaA	Intracellular growth attenuator protein igaA	1	1	1	182	-7.46445	382294	384423
JCNGAGPE_00348	-	hypothetical protein	1	1	1	25	-4.61929	388819	389352
JCNGAGPE_00349	-	hypothetical protein	NA	NA	NA	NA	NA	389342	389770
JCNGAGPE_00351	aroK	Shikimate kinase 1	1	1	1	44	-5.41273	391591	392112
JCNGAGPE_00352	aroB	3-dehydroquinate synthase	1	1	1	97	-6.55591	392168	393262
JCNGAGPE_00353	damX	Cell division protein DamX	1	1	1	78	-6.24908	393347	394633
JCNGAGPE_00354	dam_1	DNA adenine methylase	1	1	1	102	-6.63282	394712	395539
JCNGAGPE_00361	-	hypothetical protein	1	1	1	17	-4.07506	402513	402614
JCNGAGPE_00382	dauR	Transcriptional regulator DauR	1	1	1	70	-6.09462	421505	422227
JCNGAGPE_00383	tusD	Sulfurtransferase TusD	1	1	1	23	-4.45966	422227	422613
JCNGAGPE_00384	tusC	Protein TusC	1	1	1	31	-4.89369	422613	422972
JCNGAGPE_00385	tusB	Protein TusB	1	1	1	25	-4.61929	422980	423267
JCNGAGPE_00386	rpsL	30S ribosomal protein S12	1	1	1	41	-5.3228	423392	423766
JCNGAGPE_00387	rpsG	30S ribosomal protein S7	1	1	1	55	-5.72506	423863	424333
JCNGAGPE_00388	fusA_1	Elongation factor G	1	1	1	227	-7.78481	424430	426544
JCNGAGPE_00389	tuf1_1	Elongation factor Tu 1	1	1	1	28	-4.763	426614	427798
JCNGAGPE_00393	rpsJ	30S ribosomal protein S10	NA	NA	NA	NA	NA	429576	429887
JCNGAGPE_00394	rplC	50S ribosomal protein L3	1	1	1	86	-6.38861	429920	430549
JCNGAGPE_00395	rplD	50S ribosomal protein L4	1	1	1	47	-5.49738	430560	431165
JCNGAGPE_00396	rplW	50S ribosomal protein L23	1	1	1	23	-4.45966	431162	431464
JCNGAGPE_00397	rplB	50S ribosomal protein L2	1	1	1	84	-6.34358	431482	432303
JCNGAGPE_00398	rpsS	30S ribosomal protein S19	1	1	1	20	-4.28014	432320	432598
JCNGAGPE_00399	rplV	50S ribosomal protein L22	1	1	1	31	-4.89369	432613	432945
JCNGAGPE_00400	rpsC	30S ribosomal protein S3	1	1	1	94	-6.51585	432963	433661
JCNGAGPE_00401	rplP	50S ribosomal protein L16	1	1	1	47	-5.49738	433674	434084
JCNGAGPE_00402	rpmC	50S ribosomal protein L29	NA	NA	NA	NA	NA	434084	434275
JCNGAGPE_00403	rpsQ	30S ribosomal protein S17	1	1	1	33	-5.01351	434275	434529
JCNGAGPE_00404	rplN	50S ribosomal protein L14	1	1	1	41	-5.3228	434695	435066
JCNGAGPE_00405	rplX	50S ribosomal protein L24	1	1	1	36	-5.12414	435077	435391
JCNGAGPE_00406	rplE	50S ribosomal protein L5	1	1	1	57	-5.79361	435406	435945
JCNGAGPE_00407	rpsN	30S ribosomal protein S14	1	1	1	28	-4.763	435960	436265
JCNGAGPE_00408	rpsH	30S ribosomal protein S8	1	1	1	41	-5.3228	436299	436691
JCNGAGPE_00409	rplF	50S ribosomal protein L6	1	1	1	63	-5.92164	436704	437237
JCNGAGPE_00410	rplR	50S ribosomal protein L18	1	1	1	39	-5.22688	437247	437600
JCNGAGPE_00411	rpsE	30S ribosomal protein S5	1	1	1	65	-5.98163	437615	438118
JCNGAGPE_00412	rpmD	50S ribosomal protein L30	1	1	1	20	-4.28014	438122	438301
JCNGAGPE_00413	rplO	50S ribosomal protein L15	1	1	1	47	-5.49738	438305	438739
JCNGAGPE_00414	secY	Protein translocase subunit SecY	1	1	1	166	-7.33203	438747	440078
JCNGAGPE_00415	rpsM	30S ribosomal protein S13	1	1	1	44	-5.41273	440375	440731
JCNGAGPE_00416	rpsD	30S ribosomal protein S4	1	1	1	65	-5.98163	441171	441791
JCNGAGPE_00417	rpoA	DNA-directed RNA polymerase subunit alpha	1	1	1	89	-6.43228	441817	442806
JCNGAGPE_00418	rplQ	50S ribosomal protein L17	1	1	1	31	-4.89369	442847	443233
JCNGAGPE_00425	fmt	Methionyl-tRNA formyltransferase	1	1	1	100	-6.59487	447702	448649
JCNGAGPE_00426	def	Peptide deformylase	1	1	1	55	-5.72506	448664	449173
JCNGAGPE_00430	tsaC	Threonylcarbamoyl-AMP synthase	1	1	1	39	-5.22688	451444	452016
JCNGAGPE_00436	-	5S ribosomal RNA	NA	NA	NA	NA	NA	458833	458943
JCNGAGPE_00437	-	tRNA-Thr	NA	NA	NA	NA	NA	458961	459036
JCNGAGPE_00444	-	hypothetical protein	30	1	1	148	-3.78262	466819	467760
JCNGAGPE_00461	-	hypothetical protein	NA	NA	NA	NA	NA	478675	478827
JCNGAGPE_00462	-	hypothetical protein	NA	NA	NA	NA	NA	478809	479000
JCNGAGPE_00466	fis	DNA-binding protein Fis	1	1	1	39	-5.22688	481307	481603
JCNGAGPE_00467	dusB	tRNA-dihydrouridine synthase B	18	1	1	89	-3.77389	481628	482593
JCNGAGPE_00471	accC	Biotin carboxylase	1	1	1	113	-6.77537	485638	486987
JCNGAGPE_00472	accB	Biotin carboxyl carrier protein of acetyl-CoA carboxylase	1	1	1	36	-5.12414	486998	487465
JCNGAGPE_00477	mreB	Cell shape-determining protein MreB	1	1	1	89	-6.43228	492519	493562
JCNGAGPE_00478	mreC	Cell shape-determining protein MreC	1	1	1	84	-6.34358	493633	494625
JCNGAGPE_00479	mreD	Rod shape-determining protein MreD	1	10	1	63	-3.95182	494625	495113
JCNGAGPE_00497	rplM	50S ribosomal protein L13	1	1	1	55	-5.72506	514795	515223
JCNGAGPE_00498	rpsI	30S ribosomal protein S9	1	1	1	41	-5.3228	515239	515631
JCNGAGPE_00513	ptsN	Nitrogen regulatory protein	1	1	1	28	-4.763	534583	535071
JCNGAGPE_00516	lptB_2	Lipopolysaccharide export system ATP-binding protein LptB	1	1	1	70	-6.09462	536933	537658
JCNGAGPE_00517	lptA	Lipopolysaccharide export system protein LptA	1	1	1	47	-5.49738	537665	538210
JCNGAGPE_00518	lptC	Lipopolysaccharide export system protein LptC	1	1	1	78	-6.24908	538179	538754
JCNGAGPE_00519	kdsC	3-deoxy-D-manno-octulosonate 8-phosphate phosphatase KdsC	1	1	1	81	-6.29709	538751	539317
JCNGAGPE_00527	ibaG	Acid stress protein IbaG	NA	NA	NA	NA	NA	544759	545013
JCNGAGPE_00528	murA	UDP-N-acetylglucosamine 1-carboxyvinyltransferase	1	1	1	110	-6.74103	545067	546326
JCNGAGPE_00530	ispB	Octaprenyl diphosphate synthase	1	1	1	78	-6.24908	546852	547823
JCNGAGPE_00531	rplU	50S ribosomal protein L21	1	1	1	25	-4.61929	548084	548395
JCNGAGPE_00532	rpmA	50S ribosomal protein L27	1	1	1	31	-4.89369	548416	548673
JCNGAGPE_00533	yhbE	putative inner membrane transporter YhbE	1	1	1	100	-6.59487	548767	549732
JCNGAGPE_00539	ftsH	ATP-dependent zinc metalloprotease FtsH	1	1	1	137	-7.05252	554413	556356
JCNGAGPE_00541	glmM	Phosphoglucosamine mutase	1	1	1	110	-6.74103	557291	558628
JCNGAGPE_00542	secG	Protein-export membrane protein SecG	1	1	1	36	-5.12414	558858	559187
JCNGAGPE_00543	-	tRNA-Leu	NA	NA	NA	NA	NA	559197	559283
JCNGAGPE_00548	-	tRNA-Met	NA	NA	NA	NA	NA	563214	563290
JCNGAGPE_00549	rimP	Ribosome maturation factor RimP	1	1	1	31	-4.89369	563529	563951
JCNGAGPE_00550	nusA	Transcription termination/antitermination protein NusA	1	1	1	86	-6.38861	563979	565466
JCNGAGPE_00551	infB	Translation initiation factor IF-2	1	1	1	211	-7.67965	565491	568181
JCNGAGPE_00554	rpsO	30S ribosomal protein S15	1	1	1	20	-4.28014	569778	570047
JCNGAGPE_00594	-	hypothetical protein	1	1	1	52	-5.65309	609703	610113
JCNGAGPE_00640	-	hypothetical protein	1	1	1	44	-5.41273	655522	655950
JCNGAGPE_00653	-	tRNA-Met	NA	NA	NA	NA	NA	669116	669191
JCNGAGPE_00654	mug	G/U mismatch-specific DNA glycosylase	1	1	1	33	-5.01351	669316	669822
JCNGAGPE_00655	rpoD	RNA polymerase sigma factor RpoD	1	1	1	118	-6.84171	669922	671763
JCNGAGPE_00656	dnaG	DNA primase	1	1	1	169	-7.35496	671982	673727
JCNGAGPE_00657	rpsU	30S ribosomal protein S21	1	1	1	23	-4.45966	673839	674054
JCNGAGPE_00658	tsaD	tRNA N6-adenosine threonylcarbamoyltransferase	1	1	1	70	-6.09462	674292	675305
JCNGAGPE_00661	ureF	Urease accessory protein UreF	1	1	1	36	-5.12414	677737	678447
JCNGAGPE_00668	folB	Dihydroneopterin aldolase	1	1	1	39	-5.22688	683184	683567
JCNGAGPE_00670	cca	Multifunctional CCA protein	1	1	1	68	-6.03923	684599	685840
JCNGAGPE_00674	hldE	Bifunctional protein HldE	1	1	1	55	-5.72506	690952	692385
JCNGAGPE_00676	ubiK	Ubiquinone biosynthesis accessory factor UbiK	NA	NA	NA	NA	NA	692837	693109
JCNGAGPE_00677	ribB	3,4-dihydroxy-2-butanone 4-phosphate synthase	1	1	1	28	-4.763	693487	694140
JCNGAGPE_00687	parE	DNA topoisomerase 4 subunit B	1	1	1	150	-7.18629	702175	704070
JCNGAGPE_00694	parC	DNA topoisomerase 4 subunit A	1	1	1	140	-7.08028	708846	711104
JCNGAGPE_00695	plsC	1-acyl-sn-glycerol-3-phosphate acyltransferase	1	1	1	97	-6.55591	711296	712033
JCNGAGPE_00715	-	hypothetical protein	NA	NA	NA	NA	NA	733294	733383
JCNGAGPE_00719	dmlR_4	HTH-type transcriptional regulator DmlR	1	1	1	49	-5.57733	734923	735834
JCNGAGPE_00750	-	hypothetical protein	NA	NA	NA	NA	NA	764620	764856
JCNGAGPE_00758	-	hypothetical protein	15	14	1	132	-3.7338	772269	772973
JCNGAGPE_00759	-	hypothetical protein	10	1	13	265	-5.04507	773213	774580
JCNGAGPE_00760	-	hypothetical protein	47	10	1	275	-3.82148	774633	775748
JCNGAGPE_00763	-	hypothetical protein	15	21	1	384	-4.95416	778051	779649
JCNGAGPE_00774	-	hypothetical protein	NA	NA	NA	NA	NA	786250	786510
JCNGAGPE_00775	-	hypothetical protein	15	1	9	296	-5.20715	786924	788114
JCNGAGPE_00777	-	hypothetical protein	11	1	1	209	-5.62725	789916	790869
JCNGAGPE_00785	-	tRNA-Phe	NA	NA	NA	NA	NA	796796	796871
JCNGAGPE_00796	rdgB	dITP/XTP pyrophosphatase	1	1	1	25	-4.61929	807353	807946
JCNGAGPE_00802	yqgF	Putative pre-16S rRNA nuclease	1	1	1	31	-4.89369	811586	812002
JCNGAGPE_00809	metK	S-adenosylmethionine synthase	1	1	1	81	-6.29709	817694	818848
JCNGAGPE_00831	pgk	Phosphoglycerate kinase	1	1	1	94	-6.51585	843576	844739
JCNGAGPE_00832	fbaA_1	Fructose-bisphosphate aldolase class 2	1	1	1	92	-6.47467	844837	845916
JCNGAGPE_00837	rpiA	Ribose-5-phosphate isomerase A	1	1	1	41	-5.3228	849723	850382
JCNGAGPE_00842	pepP	Xaa-Pro aminopeptidase	1	1	1	110	-6.74103	853986	855302
JCNGAGPE_00843	ubiH	2-octaprenyl-6-methoxyphenol hydroxylase	1	1	1	57	-5.79361	855299	856477
JCNGAGPE_00857	ygfZ	tRNA-modifying protein YgfZ	1	1	1	55	-5.72506	870892	871875
JCNGAGPE_00864	prfB	Peptide chain release factor RF2	1	1	1	92	-6.47467	877000	877962
JCNGAGPE_00865	lysS	Lysine--tRNA ligase	1	1	1	108	-6.70585	877972	879489
JCNGAGPE_00892	fimF	Protein FimF	1	1	1	33	-5.01351	902360	902887
JCNGAGPE_00895	fimA_1	Type-1 fimbrial protein, A chain	1	1	1	33	-5.01351	906346	906882
JCNGAGPE_00914	gltC_1	HTH-type transcriptional regulator GltC	1	1	1	41	-5.3228	925350	926219
JCNGAGPE_00922	-	IS91 family transposase ISSbo1	NA	NA	NA	NA	NA	934680	935879
JCNGAGPE_00923	-	hypothetical protein	NA	NA	NA	NA	NA	935889	936077
JCNGAGPE_00947	lgt	Phosphatidylglycerol--prolipoprotein diacylglyceryl transferase	1	1	1	73	-6.14796	961862	962737
JCNGAGPE_00948	thyA	Thymidylate synthase	1	1	1	44	-5.41273	962744	963538
JCNGAGPE_00949	-	hypothetical protein	1	1	1	25	-4.61929	963724	964275
JCNGAGPE_00950	-	hypothetical protein	NA	NA	NA	NA	NA	964272	964829
JCNGAGPE_00951	-	hypothetical protein	NA	NA	NA	NA	NA	964826	965233
JCNGAGPE_00955	recB	RecBCD enzyme subunit RecB	1	1	1	203	-7.62406	971934	975470
JCNGAGPE_00967	adhE_1	Aldehyde-alcohol dehydrogenase	1	1	1	57	-5.79361	986699	987811
JCNGAGPE_00971	-	hypothetical protein	1	1	1	28	-4.763	990514	991005
JCNGAGPE_00973	-	hypothetical protein	NA	NA	NA	NA	NA	991634	992080
JCNGAGPE_00983	-	IS5 family transposase ISKpn26	NA	NA	NA	NA	NA	1000219	1001199
JCNGAGPE_00990	cbiT	Cobalt-precorrin-6B C(15)-methyltransferase (decarboxylating)	1	1	1	25	-4.61929	1007500	1008069
JCNGAGPE_00992	cbiG	Cobalt-precorrin-5A hydrolase	1	1	1	39	-5.22688	1008816	1009871
JCNGAGPE_00999	cbiQ	Cobalt transport protein CbiQ	1	1	1	41	-5.3228	1013897	1014574
JCNGAGPE_01004	-	tRNA-Met	NA	NA	NA	NA	NA	1018661	1018737
JCNGAGPE_01005	-	tRNA-Met	NA	NA	NA	NA	NA	1018770	1018846
JCNGAGPE_01006	-	tRNA-Met	NA	NA	NA	NA	NA	1018880	1018956
JCNGAGPE_01022	ygdG	Flap endonuclease Xni	1	1	1	31	-4.89369	1034399	1035154
JCNGAGPE_01025	-	hypothetical protein	1	1	1	63	-5.92164	1038685	1040082
JCNGAGPE_01027	metN_1	Methionine import ATP-binding protein MetN	1	1	1	36	-5.12414	1041559	1042581
JCNGAGPE_01038	yqcC	putative protein YqcC	1	1	1	20	-4.28014	1054928	1055257
JCNGAGPE_01039	truC	tRNA pseudouridine synthase C	1	1	1	44	-5.41273	1055257	1056051
JCNGAGPE_01049	pyrG_1	CTP synthase	1	1	1	150	-7.18629	1070105	1071742
JCNGAGPE_01050	eno	Enolase	1	1	1	97	-6.55591	1071824	1073122
JCNGAGPE_01063	ftsB	Cell division protein FtsB	1	1	1	41	-5.3228	1086758	1087075
JCNGAGPE_01064	ispD	2-C-methyl-D-erythritol 4-phosphate cytidylyltransferase	1	1	1	31	-4.89369	1087095	1087805
JCNGAGPE_01065	ispF	2-C-methyl-D-erythritol 2,4-cyclodiphosphate synthase	1	1	1	36	-5.12414	1087805	1088284
JCNGAGPE_01080	-	IS5 family transposase ISKpn26	NA	NA	NA	NA	NA	1102208	1103188
JCNGAGPE_01139	-	hypothetical protein	NA	NA	NA	NA	NA	1163483	1163590
JCNGAGPE_01141	mntB_5	Manganese transport system membrane protein MntB	1	1	1	36	-5.12414	1164261	1165124
JCNGAGPE_01146	alaS	Alanine--tRNA ligase	1	1	1	177	-7.42164	1168615	1171242
JCNGAGPE_01147	csrA	Carbon storage regulator	1	1	1	20	-4.28014	1171606	1171791
JCNGAGPE_01148	-	tRNA-Ser	NA	NA	NA	NA	NA	1172114	1172206
JCNGAGPE_01149	-	tRNA-Arg	NA	NA	NA	NA	NA	1172211	1172287
JCNGAGPE_01150	-	tRNA-Arg	NA	NA	NA	NA	NA	1172438	1172514
JCNGAGPE_01151	-	tRNA-Arg	NA	NA	NA	NA	NA	1172576	1172652
JCNGAGPE_01152	-	tRNA-Arg	NA	NA	NA	NA	NA	1172881	1172957
JCNGAGPE_01171	nrdH	Glutaredoxin-like protein NrdH	NA	NA	NA	NA	NA	1191561	1191806
JCNGAGPE_01181	ygaV	putative HTH-type transcriptional regulator YgaV	NA	NA	NA	NA	NA	1198424	1198723
JCNGAGPE_01182	azoR_1	FMN-dependent NADH-azoreductase	1	1	1	47	-5.49738	1198799	1199404
JCNGAGPE_01184	acoR	Acetoin dehydrogenase operon transcriptional activator AcoR	1	1	13	81	-4.06842	1200499	1202286
JCNGAGPE_01189	-	hypothetical protein	1	1	1	89	-6.43228	1208810	1209904
JCNGAGPE_01198	ghrA_1	Glyoxylate/hydroxypyruvate reductase A	1	1	1	52	-5.65309	1218382	1219314
JCNGAGPE_01215	-	hypothetical protein	1	1	1	65	-5.98163	1237963	1238367
JCNGAGPE_01216	-	hypothetical protein	1	1	1	33	-5.01351	1238751	1238957
JCNGAGPE_01219	-	hypothetical protein	1	1	1	17	-4.07506	1240077	1240310
JCNGAGPE_01223	-	hypothetical protein	1	1	1	17	-4.07506	1243929	1244117
JCNGAGPE_01225	-	hypothetical protein	1	14	1	142	-4.71769	1244458	1245141
JCNGAGPE_01240	-	hypothetical protein	1	1	1	32	-4.95484	1256358	1256804
JCNGAGPE_01263	nadK	NAD kinase	1	1	1	55	-5.72506	1275957	1276835
JCNGAGPE_01264	grpE	Protein GrpE	1	1	1	41	-5.3228	1276960	1277550
JCNGAGPE_01267	ffh	Signal recognition particle protein	1	1	1	73	-6.14796	1279931	1281295
JCNGAGPE_01268	rpsP	30S ribosomal protein S16	1	1	1	25	-4.61929	1281555	1281803
JCNGAGPE_01269	rimM	Ribosome maturation factor RimM	1	1	1	52	-5.65309	1281822	1282370
JCNGAGPE_01270	trmD	tRNA (guanine-N(1)-)-methyltransferase	1	1	1	65	-5.98163	1282402	1283169
JCNGAGPE_01272	-	hypothetical protein	1	1	1	28	-4.763	1283676	1284134
JCNGAGPE_01282	bamD	Outer membrane protein assembly factor BamD	1	1	1	81	-6.29709	1293288	1294025
JCNGAGPE_01286	-	16S ribosomal RNA	NA	NA	NA	NA	NA	1299037	1300572
JCNGAGPE_01287	-	tRNA-Glu	NA	NA	NA	NA	NA	1300659	1300734
JCNGAGPE_01288	-	23S ribosomal RNA	NA	NA	NA	NA	NA	1300919	1303817
JCNGAGPE_01289	-	5S ribosomal RNA	NA	NA	NA	NA	NA	1304010	1304120
JCNGAGPE_01292	pssA	CDP-diacylglycerol--serine O-phosphatidyltransferase	1	1	1	148	-7.1605	1306201	1307556
JCNGAGPE_01294	-	hypothetical protein	1	1	1	55	-5.72506	1310372	1311070
JCNGAGPE_01302	rpoE	ECF RNA polymerase sigma-E factor	1	1	1	70	-6.09462	1318569	1319144
JCNGAGPE_01306	lepA	Elongation factor 4	1	1	1	158	-7.26099	1321445	1323244
JCNGAGPE_01307	lepB	Signal peptidase I	1	1	1	70	-6.09462	1323260	1324234
JCNGAGPE_01308	rnc	Ribonuclease 3	1	1	1	57	-5.79361	1324484	1325164
JCNGAGPE_01309	era	GTPase Era	1	1	1	70	-6.09462	1325161	1326066
JCNGAGPE_01310	recO	DNA repair protein RecO	1	1	1	57	-5.79361	1326078	1326815
JCNGAGPE_01311	pdxJ	Pyridoxine 5'-phosphate synthase	1	1	1	52	-5.65309	1326827	1327558
JCNGAGPE_01312	acpS	Holo-[acyl-carrier-protein] synthase	1	1	1	28	-4.763	1327558	1327938
JCNGAGPE_01316	tadA	tRNA-specific adenosine deaminase	1	1	1	25	-4.61929	1330028	1330537
JCNGAGPE_01320	qseG	Quorum-sensing regulator protein G	1	1	1	39	-5.22688	1338255	1338941
JCNGAGPE_01324	glyA	Serine hydroxymethyltransferase	1	1	1	113	-6.77537	1342259	1343512
JCNGAGPE_01335	suhB_1	Inositol-1-monophosphatase	1	1	1	73	-6.14796	1356197	1357000
JCNGAGPE_01337	iscR	HTH-type transcriptional regulator IscR	1	1	1	36	-5.12414	1358090	1358581
JCNGAGPE_01338	iscS	Cysteine desulfurase IscS	1	1	1	105	-6.6698	1358760	1359974
JCNGAGPE_01339	iscU	Iron-sulfur cluster assembly scaffold protein IscU	1	1	1	28	-4.763	1360001	1360387
JCNGAGPE_01340	iscA	Iron-binding protein IscA	1	1	1	25	-4.61929	1360405	1360728
JCNGAGPE_01341	hscB	Co-chaperone protein HscB	1	1	1	49	-5.57733	1360803	1361318
JCNGAGPE_01342	hscA	Chaperone protein HscA	1	1	1	134	-7.02422	1361334	1363184
JCNGAGPE_01343	fdx	2Fe-2S ferredoxin	NA	NA	NA	NA	NA	1363186	1363521
JCNGAGPE_01344	iscX	Protein IscX	NA	NA	NA	NA	NA	1363523	1363723
JCNGAGPE_01354	ispG	4-hydroxy-3-methylbut-2-en-1-yl diphosphate synthase (flavodoxin)	1	1	1	92	-6.47467	1378973	1380094
JCNGAGPE_01355	hisS	Histidine--tRNA ligase	1	1	1	105	-6.6698	1380186	1381460
JCNGAGPE_01358	der	GTPase Der	1	1	1	118	-6.84171	1383418	1384896
JCNGAGPE_01359	-	hypothetical protein	14	1	1	76	-3.86098	1385014	1386093
JCNGAGPE_01362	guaB	Inosine-5'-monophosphate dehydrogenase	1	1	18	113	-4.06644	1387895	1389361
JCNGAGPE_01363	guaA	GMP synthase [glutamine-hydrolyzing]	1	1	1	102	-6.63282	1389429	1391006
JCNGAGPE_01374	-	hypothetical protein	1	1	1	57	-5.79361	1396871	1397452
JCNGAGPE_01375	-	hypothetical protein	1	1	1	17	-4.07506	1397606	1397839
JCNGAGPE_01386	-	hypothetical protein	1	1	1	20	-4.28014	1402322	1402534
JCNGAGPE_01400	-	hypothetical protein	1	1	1	23	-4.45966	1411794	1412135
JCNGAGPE_01431	hda	DnaA regulatory inactivator Hda	1	1	1	55	-5.72506	1449731	1450408
JCNGAGPE_01433	yfgD	putative protein YfgD	1	1	1	28	-4.763	1451444	1451803
JCNGAGPE_01438	dapA_1	4-hydroxy-tetrahydrodipicolinate synthase	1	1	1	94	-6.51585	1455816	1456694
JCNGAGPE_01445	dapE	Succinyl-diaminopimelate desuccinylase	1	1	1	76	-6.1994	1462733	1463860
JCNGAGPE_01454	eutS	Ethanolamine utilization protein EutS	1	1	1	28	-4.763	1477753	1478088
JCNGAGPE_01458	eutD	Ethanolamine utilization protein EutD	1	1	1	44	-5.41273	1480040	1481056
JCNGAGPE_01474	yfeZ	Inner membrane protein YfeZ	1	1	1	31	-4.89369	1495070	1495519
JCNGAGPE_01483	ptsJ	Vitamin B6 salvage pathway transcriptional repressor PtsJ	1	1	1	92	-6.47467	1503161	1504459
JCNGAGPE_01485	-	hypothetical protein	NA	NA	NA	NA	NA	1505405	1505644
JCNGAGPE_01486	crr	PTS system glucose-specific EIIA component	1	1	1	36	-5.12414	1505685	1506194
JCNGAGPE_01488	ptsH	Phosphocarrier protein HPr	1	1	1	17	-4.07506	1508009	1508266
JCNGAGPE_01491	zipA	Cell division protein ZipA	1	1	1	65	-5.98163	1510787	1511848
JCNGAGPE_01492	ligA	DNA ligase	1	1	1	129	-6.96591	1511918	1513933
JCNGAGPE_01496	-	tRNA-Lys	NA	NA	NA	NA	NA	1516248	1516323
JCNGAGPE_01497	-	tRNA-Val	NA	NA	NA	NA	NA	1516328	1516403
JCNGAGPE_01498	-	tRNA-Val	NA	NA	NA	NA	NA	1516450	1516525
JCNGAGPE_01499	-	tRNA-Val	NA	NA	NA	NA	NA	1516571	1516646
JCNGAGPE_01500	gltX	Glutamate--tRNA ligase	1	1	1	140	-7.08028	1516906	1518324
JCNGAGPE_01503	-	tRNA-Ala	NA	NA	NA	NA	NA	1519345	1519420
JCNGAGPE_01528	sixA	Phosphohistidine phosphatase SixA	1	1	1	17	-4.07506	1547969	1548355
JCNGAGPE_01537	fabB	3-oxoacyl-[acyl-carrier-protein] synthase 1	1	1	1	108	-6.70585	1555857	1557077
JCNGAGPE_01544	accD	Acetyl-coenzyme A carboxylase carboxyl transferase subunit beta	1	1	1	65	-5.98163	1563471	1564454
JCNGAGPE_01545	folC	Dihydrofolate synthase/folylpolyglutamate synthase	1	1	1	102	-6.63282	1564530	1565798
JCNGAGPE_01556	-	Epimerase family protein	1	1	1	70	-6.09462	1574547	1575440
JCNGAGPE_01561	yfcD	putative Nudix hydrolase YfcD	1	1	1	28	-4.763	1578007	1578558
JCNGAGPE_01594	-	hypothetical protein	1	1	1	63	-5.92164	1616055	1616597
JCNGAGPE_01602	glpB	Anaerobic glycerol-3-phosphate dehydrogenase subunit B	1	1	1	60	-5.85905	1623448	1624707
JCNGAGPE_01607	nrdB	Ribonucleoside-diphosphate reductase 1 subunit beta	1	1	1	68	-6.03923	1629735	1630865
JCNGAGPE_01608	nrdA	Ribonucleoside-diphosphate reductase 1 subunit alpha	19	17	1	217	-4.14137	1630967	1633252
JCNGAGPE_01609	ubiG	Ubiquinone biosynthesis O-methyltransferase	1	1	1	52	-5.65309	1633597	1634325
JCNGAGPE_01610	gyrA	DNA gyrase subunit A	1	1	1	219	-7.73319	1634472	1637105
JCNGAGPE_01617	alkB	Alpha-ketoglutarate-dependent dioxygenase AlkB	1	1	1	41	-5.3228	1647614	1648267
JCNGAGPE_01624	-	tRNA-Pro	NA	NA	NA	NA	NA	1656715	1656791
JCNGAGPE_01626	-	hypothetical protein	1	1	1	20	-4.28014	1658647	1658910
JCNGAGPE_01632	rplY	50S ribosomal protein L25	1	1	1	28	-4.763	1663884	1664168
JCNGAGPE_01644	yeiR	Zinc-binding GTPase YeiR	1	1	1	36	-5.12414	1677893	1678870
JCNGAGPE_01651	lacC_2	Tagatose-6-phosphate kinase	1	1	1	55	-5.72506	1687126	1688064
JCNGAGPE_01659	folE	GTP cyclohydrolase 1	1	1	1	49	-5.57733	1698319	1698987
JCNGAGPE_01661	galS	HTH-type transcriptional regulator GalS	1	1	1	63	-5.92164	1700316	1701338
JCNGAGPE_01669	dusC	tRNA-dihydrouridine(16) synthase	1	1	1	73	-6.14796	1708821	1709753
JCNGAGPE_01684	yehW	Glycine betaine uptake system permease protein YehW	1	1	1	52	-5.65309	1728317	1729054
JCNGAGPE_01689	metG	Methionine--tRNA ligase	1	1	1	137	-7.05252	1732406	1734448
JCNGAGPE_01691	-	hypothetical protein	1	1	1	23	-4.45966	1735699	1736160
JCNGAGPE_01696	oxyR_1	Hydrogen peroxide-inducible genes activator	1	1	1	65	-5.98163	1740803	1741717
JCNGAGPE_01699	thiD	Hydroxymethylpyrimidine/phosphomethylpyrimidine kinase	1	1	1	47	-5.49738	1743224	1744024
JCNGAGPE_01709	hxpB_1	Hexitol phosphatase B	1	1	1	44	-5.41273	1755695	1756357
JCNGAGPE_01726	-	hypothetical protein	1	1	1	28	-4.763	1779793	1779933
JCNGAGPE_01742	-	hypothetical protein	1	1	1	235	-7.83465	1802255	1803151
JCNGAGPE_01746	rfbD_1	dTDP-4-dehydrorhamnose reductase	1	1	1	52	-5.65309	1808543	1809433
JCNGAGPE_01748	ugd	UDP-glucose 6-dehydrogenase	1	1	1	161	-7.28506	1810183	1811349
JCNGAGPE_01750	rfbX	Putative O-antigen transporter	1	1	1	288	-8.12905	1813112	1814347
JCNGAGPE_01751	-	hypothetical protein	1	1	1	281	-8.08853	1814344	1815336
JCNGAGPE_01752	-	hypothetical protein	1	1	1	281	-8.08853	1816990	1818024
JCNGAGPE_01757	-	hypothetical protein	52	1	1	358	-4.32474	1824440	1826335
JCNGAGPE_01760	pglA	N, N'-diacetylbacillosaminyl-diphospho-undecaprenol alpha-1,3-N-acetylgalactosaminyltransferase	18	1	1	217	-5.06143	1828408	1829538
JCNGAGPE_01764	-	hypothetical protein	18	1	1	89	-3.77389	1833351	1833728
JCNGAGPE_01767	hisA	1-(5-phosphoribosyl)-5-[(5- phosphoribosylamino)methylideneamino] imidazole-4-carboxamide isomerase	1	1	1	44	-5.41273	1835273	1836010
JCNGAGPE_01774	yhaJ_2	HTH-type transcriptional regulator YhaJ	1	1	1	47	-5.49738	1842201	1843091
JCNGAGPE_01778	-	IS3 family transposase ISKpn1	NA	NA	NA	NA	NA	1847732	1848517
JCNGAGPE_01782	-	hypothetical protein	NA	NA	NA	NA	NA	1852526	1854010
JCNGAGPE_01792	-	hypothetical protein	1	1	1	41	-5.3228	1861887	1862627
JCNGAGPE_01798	gcvA_2	Glycine cleavage system transcriptional activator	1	1	1	65	-5.98163	1867622	1868536
JCNGAGPE_01799	-	hypothetical protein	1	1	1	36	-5.12414	1868668	1869243
JCNGAGPE_01804	-	hypothetical protein	1	1	1	39	-5.22688	1874246	1874464
JCNGAGPE_01805	-	hypothetical protein	1	1	1	73	-6.14796	1874480	1874809
JCNGAGPE_01806	-	hypothetical protein	1	1	1	68	-6.03923	1874823	1875134
JCNGAGPE_01808	-	hypothetical protein	1	1	1	81	-6.29709	1875556	1875936
JCNGAGPE_01810	-	hypothetical protein	1	1	17	148	-4.52204	1877192	1877899
JCNGAGPE_01813	-	hypothetical protein	1	1	1	86	-6.38861	1881081	1881500
JCNGAGPE_01815	-	hypothetical protein	1	1	1	44	-5.41273	1883130	1883372
JCNGAGPE_01816	-	hypothetical protein	1	1	1	33	-5.01351	1883545	1883760
JCNGAGPE_01818	-	hypothetical protein	1	1	1	113	-6.77537	1886221	1886703
JCNGAGPE_01819	-	hypothetical protein	1	1	1	142	-7.10752	1887982	1888578
JCNGAGPE_01820	-	hypothetical protein	1	1	1	49	-5.57733	1888678	1889001
JCNGAGPE_01826	-	IS5 family transposase ISKpn26	NA	NA	NA	NA	NA	1895803	1896783
JCNGAGPE_01830	-	tRNA-Asn	NA	NA	NA	NA	NA	1901493	1901568
JCNGAGPE_01832	-	tRNA-Asn	NA	NA	NA	NA	NA	1903326	1903401
JCNGAGPE_01840	-	tRNA-Asn	NA	NA	NA	NA	NA	1912248	1912323
JCNGAGPE_01844	-	hypothetical protein	1	1	1	44	-5.41273	1915847	1916083
JCNGAGPE_01847	-	IS3 family transposase IS1351	1	1	1	57	-5.79361	1919293	1919772
JCNGAGPE_01849	sfp	4'-phosphopantetheinyl transferase Sfp	1	1	1	169	-7.35496	1920289	1921023
JCNGAGPE_01853	dltC	D-alanyl carrier protein	1	1	1	33	-5.01351	1934880	1935128
JCNGAGPE_01868	-	hypothetical protein	1	1	1	265	-8.00394	1973115	1974854
JCNGAGPE_01874	-	hypothetical protein	NA	NA	NA	NA	NA	1980927	1981064
JCNGAGPE_01875	-	IS5 family transposase ISKpn26	NA	NA	NA	NA	NA	1981620	1982600
JCNGAGPE_01880	-	hypothetical protein	1	1	1	28	-4.763	1987166	1987399
JCNGAGPE_01882	-	hypothetical protein	1	1	1	44	-5.41273	1989104	1989286
JCNGAGPE_01884	-	hypothetical protein	1	20	1	179	-4.56645	1989633	1990559
JCNGAGPE_01899	-	hypothetical protein	1	1	1	47	-5.49738	2024341	2024553
JCNGAGPE_01909	ccmM	Carbon dioxide concentrating mechanism protein CcmM	1	18	1	102	-3.92539	2034528	2035088
JCNGAGPE_01911	-	hypothetical protein	1	27	1	153	-3.97639	2036101	2036910
JCNGAGPE_01923	mntA_2	Manganese-binding lipoprotein MntA	1	1	1	156	-7.23652	2049669	2050619
JCNGAGPE_01928	-	tRNA-Asn	NA	NA	NA	NA	NA	2056097	2056172
JCNGAGPE_01930	-	tRNA-Ser	NA	NA	NA	NA	NA	2057164	2057253
JCNGAGPE_01935	vsr	Very short patch repair protein	1	1	1	41	-5.3228	2061697	2062194
JCNGAGPE_01952	pgsA	CDP-diacylglycerol--glycerol-3-phosphate 3-phosphatidyltransferase	1	1	1	41	-5.3228	2077662	2078210
JCNGAGPE_01953	-	tRNA-Gly	NA	NA	NA	NA	NA	2078361	2078436
JCNGAGPE_01954	-	tRNA-Cys	NA	NA	NA	NA	NA	2078477	2078550
JCNGAGPE_01955	-	tRNA-Leu	NA	NA	NA	NA	NA	2078564	2078650
JCNGAGPE_01957	-	hypothetical protein	1	1	1	47	-5.49738	2079858	2080526
JCNGAGPE_01963	-	hypothetical protein	NA	NA	NA	NA	NA	2085394	2085645
JCNGAGPE_01969	otsB	Trehalose-6-phosphate phosphatase	1	1	1	63	-5.92164	2092604	2093392
JCNGAGPE_01974	argS	Arginine--tRNA ligase	1	1	1	134	-7.02422	2098386	2100119
JCNGAGPE_01977	cmoB	tRNA U34 carboxymethyltransferase	1	1	1	63	-5.92164	2101826	2102830
JCNGAGPE_01981	yecD	Isochorismatase family protein YecD	1	1	1	25	-4.61929	2104873	2105439
JCNGAGPE_01982	aspS	Aspartate--tRNA ligase	1	1	1	121	-6.87377	2105707	2107494
JCNGAGPE_01983	nudB	Dihydroneopterin triphosphate diphosphatase	1	1	1	31	-4.89369	2107496	2107939
JCNGAGPE_01985	ruvC	Crossover junction endodeoxyribonuclease RuvC	1	1	1	31	-4.89369	2108742	2109263
JCNGAGPE_01988	znuB	High-affinity zinc uptake system membrane protein ZnuB	1	1	1	52	-5.65309	2111037	2111822
JCNGAGPE_01992	lpxM	Lipid A biosynthesis myristoyltransferase	1	1	1	89	-6.43228	2115050	2116024
JCNGAGPE_01995	zwf	Glucose-6-phosphate 1-dehydrogenase	1	1	1	110	-6.74103	2118858	2120333
JCNGAGPE_01997	eda	KHG/KDPG aldolase	1	1	1	47	-5.49738	2122406	2123047
JCNGAGPE_02004	yobA	Protein YobA	1	1	1	20	-4.28014	2128840	2129214
JCNGAGPE_02010	-	hypothetical protein	1	1	1	23	-4.45966	2133101	2133292
JCNGAGPE_02022	-	hypothetical protein	1	1	1	20	-4.28014	2146859	2147149
JCNGAGPE_02027	-	hypothetical protein	1	1	1	65	-5.98163	2151887	2152345
JCNGAGPE_02034	nudL	putative Nudix hydrolase NudL	1	1	1	33	-5.01351	2160427	2161005
JCNGAGPE_02036	-	hypothetical protein	NA	NA	NA	NA	NA	2162453	2162638
JCNGAGPE_02039	tsaB	tRNA threonylcarbamoyladenosine biosynthesis protein TsaB	1	1	1	44	-5.41273	2165171	2165866
JCNGAGPE_02057	ldcA	Murein tetrapeptide carboxypeptidase	1	1	1	44	-5.41273	2182913	2183827
JCNGAGPE_02077	livF_2	High-affinity branched-chain amino acid transport ATP-binding protein LivF	1	1	1	31	-4.89369	2207757	2208476
JCNGAGPE_02083	ais	Aconitate isomerase	1	1	1	44	-5.41273	2214467	2215273
JCNGAGPE_02084	cynR_3	HTH-type transcriptional regulator CynR	1	1	1	60	-5.85905	2215248	2216147
JCNGAGPE_02088	-	hypothetical protein	1	1	1	20	-4.28014	2218308	2218637
JCNGAGPE_02092	-	hypothetical protein	NA	NA	NA	NA	NA	2223081	2223176
JCNGAGPE_02096	-	hypothetical protein	1	1	1	98	-6.57552	2227217	2227726
JCNGAGPE_02097	-	hypothetical protein	1	1	1	89	-6.43228	2227723	2228229
JCNGAGPE_02098	-	hypothetical protein	1	1	1	32	-4.95484	2228306	2228476
JCNGAGPE_02101	-	IS5 family transposase IS903	NA	NA	NA	NA	NA	2230581	2231549
JCNGAGPE_02103	-	hypothetical protein	1	1	1	88	-6.41061	2232196	2232702
JCNGAGPE_02104	-	hypothetical protein	1	1	1	44	-5.41273	2232778	2232978
JCNGAGPE_02106	egtB_1	Hercynine oxygenase	1	1	1	137	-7.05252	2234545	2235438
JCNGAGPE_02108	-	hypothetical protein	1	1	1	124	-6.90514	2236691	2237584
JCNGAGPE_02109	-	hypothetical protein	1	1	1	142	-7.10752	2237760	2238650
JCNGAGPE_02110	-	IS5 family transposase ISKpn26	NA	NA	NA	NA	NA	2238987	2239967
JCNGAGPE_02111	-	hypothetical protein	1	1	1	47	-5.49738	2240127	2240327
JCNGAGPE_02112	-	hypothetical protein	1	1	1	28	-4.763	2241071	2241337
JCNGAGPE_02121	-	hypothetical protein	NA	NA	NA	NA	NA	2252481	2252690
JCNGAGPE_02123	pth	Peptidyl-tRNA hydrolase	1	1	1	49	-5.57733	2253982	2254566
JCNGAGPE_02127	prs	Ribose-phosphate pyrophosphokinase	1	1	1	92	-6.47467	2258188	2259135
JCNGAGPE_02128	ispE	4-diphosphocytidyl-2-C-methyl-D-erythritol kinase	1	1	1	70	-6.09462	2259319	2260170
JCNGAGPE_02129	lolB	Outer-membrane lipoprotein LolB	1	1	1	44	-5.41273	2260167	2260778
JCNGAGPE_02130	hemA	Glutamyl-tRNA reductase	1	1	1	81	-6.29709	2261049	2262305
JCNGAGPE_02131	prfA	Peptide chain release factor RF1	1	1	1	63	-5.92164	2262348	2263430
JCNGAGPE_02134	-	hypothetical protein	1	1	1	55	-5.72506	2264674	2265486
JCNGAGPE_02135	kdsA	2-dehydro-3-deoxyphosphooctonate aldolase	1	1	1	63	-5.92164	2265526	2266380
JCNGAGPE_02153	narJ	Nitrate reductase molybdenum cofactor assembly chaperone NarJ	1	1	1	39	-5.22688	2292387	2293097
JCNGAGPE_02157	-	tRNA-Tyr	NA	NA	NA	NA	NA	2295859	2295943
JCNGAGPE_02158	-	tRNA-Tyr	NA	NA	NA	NA	NA	2296160	2296244
JCNGAGPE_02163	galU	UTP--glucose-1-phosphate uridylyltransferase	1	1	1	97	-6.55591	2300063	2300965
JCNGAGPE_02164	hns_2	DNA-binding protein H-NS	1	1	1	41	-5.3228	2301087	2301494
JCNGAGPE_02177	yceI	Protein YceI	1	1	1	94	-6.51585	2316519	2317166
JCNGAGPE_02179	tonB	Protein TonB	1	1	1	63	-5.92164	2318365	2319102
JCNGAGPE_02181	-	hypothetical protein	1	1	1	17	-4.07506	2320124	2320408
JCNGAGPE_02182	pfkB	ATP-dependent 6-phosphofructokinase isozyme 2	1	1	1	52	-5.65309	2320503	2321435
JCNGAGPE_02184	-	hypothetical protein	1	1	1	25	-4.61929	2322823	2323056
JCNGAGPE_02185	thrS_2	Threonine--tRNA ligase	1	1	1	211	-7.67965	2323488	2325416
JCNGAGPE_02186	infC	Translation initiation factor IF-3	1	1	1	52	-5.65309	2325528	2325962
JCNGAGPE_02187	rpmI	50S ribosomal protein L35	1	1	1	25	-4.61929	2326055	2326252
JCNGAGPE_02188	rplT	50S ribosomal protein L20	1	1	1	47	-5.49738	2326303	2326659
JCNGAGPE_02189	pheS	Phenylalanine--tRNA ligase alpha subunit	1	1	1	65	-5.98163	2326966	2327949
JCNGAGPE_02190	pheT	Phenylalanine--tRNA ligase beta subunit	1	1	1	145	-7.13425	2327965	2330352
JCNGAGPE_02191	ihfA	Integration host factor subunit alpha	1	1	1	23	-4.45966	2330357	2330656
JCNGAGPE_02227	sufA	Protein SufA	1	1	1	28	-4.763	2369061	2369438
JCNGAGPE_02230	sufD	FeS cluster assembly protein SufD	1	1	1	78	-6.24908	2371666	2372940
JCNGAGPE_02236	fumD	Fumarase D	NA	NA	NA	NA	NA	2377846	2378058
JCNGAGPE_02241	-	hypothetical protein	1	1	1	41	-5.3228	2382997	2383740
JCNGAGPE_02242	-	putative ABC transporter ATP-binding protein	1	1	1	33	-5.01351	2383724	2384473
JCNGAGPE_02243	-	putative ABC transporter permease protein	1	1	1	36	-5.12414	2384470	2385477
JCNGAGPE_02252	mhpT	3-(3-hydroxy-phenyl)propionate transporter	1	1	1	49	-5.57733	2393950	2395146
JCNGAGPE_02256	gltC_2	HTH-type transcriptional regulator GltC	1	1	1	28	-4.763	2398282	2399175
JCNGAGPE_02260	-	hypothetical protein	1	1	1	70	-6.09462	2402518	2403555
JCNGAGPE_02262	ssuB_1	Aliphatic sulfonates import ATP-binding protein SsuB	1	1	1	41	-5.3228	2404525	2405298
JCNGAGPE_02265	yfiZ	putative siderophore transport system permease protein YfiZ	1	1	1	36	-5.12414	2409632	2410645
JCNGAGPE_02266	feuC	Iron-uptake system permease protein FeuC	1	1	1	52	-5.65309	2410642	2411694
JCNGAGPE_02271	glnQ_2	Glutamine transport ATP-binding protein GlnQ	1	1	1	39	-5.22688	2415235	2415957
JCNGAGPE_02276	ycaD_1	putative MFS-type transporter YcaD	1	1	1	63	-5.92164	2419749	2420948
JCNGAGPE_02277	hipO_1	Hippurate hydrolase	1	1	1	55	-5.72506	2421243	2422400
JCNGAGPE_02287	ccmA	Cytochrome c biogenesis ATP-binding export protein CcmA	1	1	1	17	-4.07506	2435075	2435698
JCNGAGPE_02288	ccmB	Heme exporter protein B	NA	NA	NA	NA	NA	2435695	2436354
JCNGAGPE_02290	-	hypothetical protein	NA	NA	NA	NA	NA	2437138	2437368
JCNGAGPE_02295	-	hypothetical protein	1	1	1	47	-5.49738	2440765	2441607
JCNGAGPE_02300	-	hypothetical protein	1	1	1	190	-7.52638	2445767	2446702
JCNGAGPE_02303	-	IS5 family transposase ISKpn26	NA	NA	NA	NA	NA	2449425	2450405
JCNGAGPE_02313	-	hypothetical protein	1	1	1	78	-6.24908	2461432	2462823
JCNGAGPE_02314	hbd_2	3-hydroxybutyryl-CoA dehydrogenase	1	1	1	33	-5.01351	2462871	2463794
JCNGAGPE_02315	thlA_2	Acetyl-CoA acetyltransferase	1	1	1	39	-5.22688	2463806	2464987
JCNGAGPE_02318	cynR_4	HTH-type transcriptional regulator CynR	1	1	1	39	-5.22688	2466503	2467393
JCNGAGPE_02319	-	hypothetical protein	NA	NA	NA	NA	NA	2467439	2467579
JCNGAGPE_02321	-	hypothetical protein	1	1	1	17	-4.07506	2468943	2469221
JCNGAGPE_02327	rutC_1	Putative aminoacrylate peracid reductase RutC	1	1	1	31	-4.89369	2474622	2475101
JCNGAGPE_02344	cmlA	Chloramphenicol acetyltransferase 2	1	1	1	49	-5.57733	2492749	2493432
JCNGAGPE_02348	cynT	Carbonic anhydrase 1	1	1	1	47	-5.49738	2495593	2496228
JCNGAGPE_02349	-	hypothetical protein	1	1	1	17	-4.07506	2496541	2496750
JCNGAGPE_02352	-	hypothetical protein	NA	NA	NA	NA	NA	2498433	2498582
JCNGAGPE_02356	-	tRNA-Val	NA	NA	NA	NA	NA	2502467	2502543
JCNGAGPE_02358	-	tRNA-Val	NA	NA	NA	NA	NA	2502629	2502705
JCNGAGPE_02360	asr	Acid shock protein	1	1	1	24	-4.54168	2503679	2504029
JCNGAGPE_02362	ribC	Riboflavin synthase	1	1	1	57	-5.79361	2505808	2506443
JCNGAGPE_02374	gloA	Lactoylglutathione lyase	1	1	1	44	-5.41273	2516836	2517243
JCNGAGPE_02377	-	hypothetical protein	NA	NA	NA	NA	NA	2519215	2519454
JCNGAGPE_02379	sodC	Superoxide dismutase [Cu-Zn]	1	1	1	36	-5.12414	2520469	2520990
JCNGAGPE_02388	pdxH	Pyridoxine/pyridoxamine 5'-phosphate oxidase	1	1	1	31	-4.89369	2528708	2529370
JCNGAGPE_02389	tyrS	Tyrosine--tRNA ligase	1	1	1	97	-6.55591	2529495	2530769
JCNGAGPE_02411	frmR	Transcriptional repressor FrmR	NA	NA	NA	NA	NA	2549580	2549855
JCNGAGPE_02415	pcaG	Protocatechuate 3,4-dioxygenase alpha chain	1	1	1	47	-5.49738	2554840	2555460
JCNGAGPE_02422	glgC_2	Glucose-1-phosphate adenylyltransferase	1	1	1	49	-5.57733	2563173	2564153
JCNGAGPE_02428	ydcO	Inner membrane protein YdcO	1	1	1	63	-5.92164	2568762	2569928
JCNGAGPE_02431	-	hypothetical protein	1	1	1	17	-4.07506	2572869	2573099
JCNGAGPE_02432	-	hypothetical protein	1	1	1	25	-4.61929	2573248	2573532
JCNGAGPE_02446	menH_4	2-succinyl-6-hydroxy-2, 4-cyclohexadiene-1-carboxylate synthase	1	1	1	60	-5.85905	2585717	2586466
JCNGAGPE_02462	-	hypothetical protein	1	1	1	33	-5.01351	2603135	2603686
JCNGAGPE_02463	-	hypothetical protein	1	1	1	52	-5.65309	2603778	2604785
JCNGAGPE_02465	moxC	Putative monooxygenase MoxC	1	1	1	116	-6.80892	2605921	2607234
JCNGAGPE_02471	gstB_2	Glutathione S-transferase GST-6.0	1	1	1	47	-5.49738	2611372	2611989
JCNGAGPE_02487	-	hypothetical protein	1	1	1	28	-4.763	2631777	2632313
JCNGAGPE_02490	catB	Muconate cycloisomerase 1	1	1	1	68	-6.03923	2635021	2636139
JCNGAGPE_02491	catC	Muconolactone Delta-isomerase	1	1	1	41	-5.3228	2636159	2636449
JCNGAGPE_02496	lvr	Levodione reductase	1	1	1	47	-5.49738	2640455	2641228
JCNGAGPE_02507	gsiA_1	Glutathione import ATP-binding protein GsiA	1	1	1	76	-6.1994	2652500	2654116
JCNGAGPE_02524	-	hypothetical protein	NA	NA	NA	NA	NA	2671173	2671355
JCNGAGPE_02526	hcaB	3-phenylpropionate-dihydrodiol/cinnamic acid-dihydrodiol dehydrogenase	1	1	1	57	-5.79361	2673017	2674012
JCNGAGPE_02527	-	hypothetical protein	NA	NA	NA	NA	NA	2674224	2674319
JCNGAGPE_02529	-	hypothetical protein	1	1	1	94	-6.51585	2674786	2675289
JCNGAGPE_02530	-	IS5 family transposase ISKpn26	NA	NA	NA	NA	NA	2675498	2676478
JCNGAGPE_02532	-	hypothetical protein	NA	NA	NA	NA	NA	2677054	2677200
JCNGAGPE_02534	-	hypothetical protein	1	1	1	57	-5.79361	2677850	2678719
JCNGAGPE_02546	-	hypothetical protein	1	1	1	47	-5.49738	2693418	2693894
JCNGAGPE_02548	ipuF	Gamma-glutamyl-L-1-hydroxyisopropylamide hydrolase	1	1	1	47	-5.49738	2696116	2696853
JCNGAGPE_02549	-	hypothetical protein	1	1	1	105	-6.6698	2696850	2699135
JCNGAGPE_02553	pqqB	Coenzyme PQQ synthesis protein B	1	1	1	70	-6.09462	2701294	2702220
JCNGAGPE_02559	yofA_2	HTH-type transcriptional regulator YofA	1	1	1	25	-4.61929	2708463	2709344
JCNGAGPE_02564	ssuB_2	Aliphatic sulfonates import ATP-binding protein SsuB	1	1	1	25	-4.61929	2714429	2715157
JCNGAGPE_02574	-	hypothetical protein	1	1	1	28	-4.763	2725505	2726221
JCNGAGPE_02593	emrA_2	Colistin resistance protein EmrA	1	1	1	76	-6.1994	2743106	2744146
JCNGAGPE_02597	-	hypothetical protein	1	1	1	25	-4.61929	2746660	2747046
JCNGAGPE_02598	atzE	1-carboxybiuret hydrolase subunit AtzE	1	1	1	55	-5.72506	2747043	2748440
JCNGAGPE_02599	-	hypothetical protein	NA	NA	NA	NA	NA	2748437	2748622
JCNGAGPE_02609	dmlR_13	HTH-type transcriptional regulator DmlR	1	1	1	57	-5.79361	2757979	2758875
JCNGAGPE_02621	ulaB_1	Ascorbate-specific PTS system EIIB component	1	1	1	33	-5.01351	2771609	2771875
JCNGAGPE_02624	mngA	PTS system 2-O-alpha-mannosyl-D-glycerate-specific EIIABC component	1	1	1	68	-6.03923	2773986	2774456
JCNGAGPE_02625	-	IS5 family transposase IS903	NA	NA	NA	NA	NA	2774607	2775530
JCNGAGPE_02646	-	hypothetical protein	1	1	1	23	-4.45966	2798380	2798619
JCNGAGPE_02658	fabG_3	3-oxoacyl-[acyl-carrier-protein] reductase FabG	1	1	1	57	-5.79361	2811077	2811811
JCNGAGPE_02666	cynR_5	HTH-type transcriptional regulator CynR	1	1	1	44	-5.41273	2820238	2821122
JCNGAGPE_02677	-	hypothetical protein	1	1	1	31	-4.89369	2832375	2832623
JCNGAGPE_02678	-	hypothetical protein	NA	NA	NA	NA	NA	2832913	2833131
JCNGAGPE_02681	fimA_2	Type-1 fimbrial protein, A chain	1	1	1	49	-5.57733	2834854	2835417
JCNGAGPE_02684	mrkD_2	Fimbria adhesin protein	1	1	1	73	-6.14796	2838695	2839699
JCNGAGPE_02688	pucM	5-hydroxyisourate hydrolase	1	1	1	28	-4.763	2843004	2843330
JCNGAGPE_02689	uao	Uric acid degradation bifunctional protein	1	1	1	23	-4.45966	2843327	2843827
JCNGAGPE_02694	pobB	Phenoxybenzoate dioxygenase subunit beta	1	1	1	55	-5.72506	2848763	2849737
JCNGAGPE_02697	-	hypothetical protein	1	1	1	28	-4.763	2852012	2852767
JCNGAGPE_02705	gltR_1	HTH-type transcriptional regulator GltR	1	1	1	33	-5.01351	2858284	2859129
JCNGAGPE_02709	-	hypothetical protein	1	1	1	28	-4.763	2862485	2862775
JCNGAGPE_02712	-	hypothetical protein	1	1	1	16	-3.96044	2864217	2864597
JCNGAGPE_02713	hcpA_2	Major exported protein	1	1	1	84	-6.34358	2864646	2865128
JCNGAGPE_02714	-	hypothetical protein	1	1	1	39	-5.22688	2865147	2865341
JCNGAGPE_02715	-	hypothetical protein	1	1	1	169	-7.35496	2865346	2866062
JCNGAGPE_02716	-	hypothetical protein	NA	NA	NA	NA	NA	2866468	2866566
JCNGAGPE_02729	dtnK	D-threonate kinase	1	1	1	47	-5.49738	2878067	2879302
JCNGAGPE_02735	fabG_4	3-oxoacyl-[acyl-carrier-protein] reductase FabG	1	1	1	20	-4.28014	2884647	2885324
JCNGAGPE_02744	-	hypothetical protein	1	1	1	23	-4.45966	2892138	2892620
JCNGAGPE_02748	-	hypothetical protein	1	1	1	68	-6.03923	2895234	2896808
JCNGAGPE_02754	-	hypothetical protein	1	1	1	31	-4.89369	2901365	2901805
JCNGAGPE_02755	lacI_1	Lactose operon repressor	1	1	1	41	-5.3228	2902060	2903124
JCNGAGPE_02759	-	hypothetical protein	1	1	1	28	-4.763	2908954	2909214
JCNGAGPE_02768	-	IS5 family transposase ISKpn26	NA	NA	NA	NA	NA	2917505	2918485
JCNGAGPE_02769	-	hypothetical protein	NA	NA	NA	NA	NA	2918807	2918911
JCNGAGPE_02777	uspG_1	Universal stress protein UP12	1	1	1	41	-5.3228	2926243	2926674
JCNGAGPE_02781	-	hypothetical protein	1	1	1	17	-4.07506	2930524	2930865
JCNGAGPE_02785	ynfE_1	Putative dimethyl sulfoxide reductase chain YnfE	1	1	1	17	-4.07506	2932729	2932908
JCNGAGPE_02789	dmsD	Tat proofreading chaperone DmsD	1	1	1	23	-4.45966	2936688	2937296
JCNGAGPE_02796	-	hypothetical protein	1	1	1	20	-4.28014	2945132	2945503
JCNGAGPE_02804	citG_1	2-(5''-triphosphoribosyl)-3'-dephosphocoenzyme-A synthase	1	1	1	31	-4.89369	2951499	2952341
JCNGAGPE_02805	mdcC	Malonate decarboxylase acyl carrier protein	1	1	1	28	-4.763	2952359	2952658
JCNGAGPE_02809	mdcG	Phosphoribosyl-dephospho-CoA transferase	1	1	1	36	-5.12414	2955384	2956001
JCNGAGPE_02810	fabD_1	Malonyl CoA-acyl carrier protein transacylase	1	1	1	47	-5.49738	2956001	2956903
JCNGAGPE_02823	catD	3-oxoadipate enol-lactonase 2	1	1	1	36	-5.12414	2974669	2975433
JCNGAGPE_02824	pcaB	3-carboxy-cis,cis-muconate cycloisomerase	1	1	1	55	-5.72506	2975423	2976775
JCNGAGPE_02854	malI	Maltose regulon regulatory protein MalI	1	1	1	47	-5.49738	3007459	3008487
JCNGAGPE_02860	-	hypothetical protein	1	1	1	25	-4.61929	3013819	3014172
JCNGAGPE_02868	abaF_2	Fosfomycin resistance protein AbaF	1	1	1	86	-6.38861	3020699	3022021
JCNGAGPE_02892	paaG	1,2-epoxyphenylacetyl-CoA isomerase	1	1	1	39	-5.22688	3050344	3051132
JCNGAGPE_02893	paaF	2,3-dehydroadipyl-CoA hydratase	1	1	1	49	-5.57733	3051135	3051902
JCNGAGPE_02897	paaB	1,2-phenylacetyl-CoA epoxidase, subunit B	1	1	1	23	-4.45966	3054249	3054536
JCNGAGPE_02901	-	hypothetical protein	1	1	1	49	-5.57733	3060556	3061506
JCNGAGPE_02905	-	hypothetical protein	1	1	1	23	-4.45966	3065235	3065558
JCNGAGPE_02919	glpR_4	Glycerol-3-phosphate regulon repressor	1	1	1	39	-5.22688	3081753	3082496
JCNGAGPE_02932	-	hypothetical protein	1	1	1	23	-4.45966	3094496	3095044
JCNGAGPE_02937	-	hypothetical protein	1	1	1	60	-5.85905	3098950	3099879
JCNGAGPE_02938	-	hypothetical protein	NA	NA	NA	NA	NA	3099905	3100111
JCNGAGPE_02942	bdcA_1	Cyclic-di-GMP-binding biofilm dispersal mediator protein	1	1	1	33	-5.01351	3102626	3103339
JCNGAGPE_02957	-	hypothetical protein	1	1	1	25	-4.61929	3118670	3119200
JCNGAGPE_02972	-	hypothetical protein	1	1	1	36	-5.12414	3137383	3137580
JCNGAGPE_02987	-	IS3 family transposase ISKpn18	NA	NA	NA	NA	NA	3147516	3147833
JCNGAGPE_02988	-	IS3 family transposase ISKpn18	NA	NA	NA	NA	NA	3147830	3148708
JCNGAGPE_03011	-	putative HTH-type transcriptional regulator	1	1	1	94	-6.51585	3166333	3167001
JCNGAGPE_03012	-	hypothetical protein	1	1	1	17	-4.07506	3167479	3167667
JCNGAGPE_03036	-	hypothetical protein	1	1	1	156	-7.23652	3183951	3184784
JCNGAGPE_03039	mpaA	Murein peptide amidase A	1	1	1	31	-4.89369	3187371	3188078
JCNGAGPE_03042	-	hypothetical protein	1	1	1	63	-5.92164	3189720	3190772
JCNGAGPE_03046	-	hypothetical protein	1	1	1	36	-5.12414	3195004	3196065
JCNGAGPE_03048	pspD	Phage shock protein D	NA	NA	NA	NA	NA	3197562	3197780
JCNGAGPE_03051	pspA_2	Phage shock protein A	NA	NA	NA	NA	NA	3198448	3199116
JCNGAGPE_03055	rhaR_2	HTH-type transcriptional activator RhaR	1	1	1	134	-7.02422	3203007	3205316
JCNGAGPE_03057	-	hypothetical protein	1	1	1	52	-5.65309	3206236	3207141
JCNGAGPE_03058	sapA	Peptide transport periplasmic protein SapA	1	26	1	140	-3.88645	3207475	3209118
JCNGAGPE_03060	sapC	Peptide transport system permease protein SapC	1	1	1	57	-5.79361	3210067	3210957
JCNGAGPE_03061	sapD	Peptide transport system ATP-binding protein SapD	1	1	1	63	-5.92164	3210957	3211949
JCNGAGPE_03064	ves	Protein Ves	1	1	1	25	-4.61929	3214432	3214974
JCNGAGPE_03065	fabI	Enoyl-[acyl-carrier-protein] reductase [NADH] FabI	1	1	1	57	-5.79361	3215173	3215961
JCNGAGPE_03068	-	hypothetical protein	NA	NA	NA	NA	NA	3219484	3219663
JCNGAGPE_03070	osmB	Osmotically-inducible lipoprotein B	1	1	1	28	-4.763	3220757	3220978
JCNGAGPE_03071	yciH	putative protein YciH	1	1	1	17	-4.07506	3221110	3221436
JCNGAGPE_03073	lapB	Lipopolysaccharide assembly protein B	1	1	1	89	-6.43228	3222365	3223534
JCNGAGPE_03074	lapA	Lipopolysaccharide assembly protein A	1	1	1	23	-4.45966	3223541	3223849
JCNGAGPE_03076	ribA	GTP cyclohydrolase-2	1	1	1	49	-5.57733	3224916	3225518
JCNGAGPE_03079	cysB	HTH-type transcriptional regulator CysB	1	1	1	121	-6.87377	3229039	3230013
JCNGAGPE_03094	trpA	Tryptophan synthase alpha chain	1	1	1	33	-5.01351	3247004	3247813
JCNGAGPE_03121	chbA_3	PTS system N,N'-diacetylchitobiose-specific EIIA component	NA	NA	NA	NA	NA	3274889	3275173
JCNGAGPE_03125	nadE	NH(3)-dependent NAD(+) synthetase	1	1	1	68	-6.03923	3278016	3278843
JCNGAGPE_03126	cho	Excinuclease cho	1	1	1	55	-5.72506	3278944	3279807
JCNGAGPE_03127	spy	Periplasmic chaperone Spy	1	1	1	31	-4.89369	3279895	3280377
JCNGAGPE_03135	ydjZ	TVP38/TMEM64 family inner membrane protein YdjZ	1	1	1	33	-5.01351	3288849	3289559
JCNGAGPE_03136	-	hypothetical protein	1	1	1	33	-5.01351	3289556	3290116
JCNGAGPE_03139	fbpC2	Fe(3+) ions import ATP-binding protein FbpC 2	1	1	1	23	-4.45966	3292805	3293437
JCNGAGPE_03148	-	IS3 family transposase ISKpn1	NA	NA	NA	NA	NA	3303390	3304175
JCNGAGPE_03149	-	IS3 family transposase ISKpn1	NA	NA	NA	NA	NA	3304232	3304753
JCNGAGPE_03150	ydjA	Putative NAD(P)H nitroreductase YdjA	1	1	1	31	-4.89369	3304890	3305441
JCNGAGPE_03155	ydjF_2	putative HTH-type transcriptional regulator YdjF	1	1	1	121	-6.87377	3310807	3311565
JCNGAGPE_03166	gapA	Glyceraldehyde-3-phosphate dehydrogenase A	1	1	1	102	-6.63282	3321306	3322301
JCNGAGPE_03175	dmlR_14	HTH-type transcriptional regulator DmlR	1	1	1	31	-4.89369	3330670	3331551
JCNGAGPE_03177	butA	Diacetyl reductase [(S)-acetoin forming]	1	1	1	60	-5.85905	3332941	3333690
JCNGAGPE_03181	-	hypothetical protein	NA	NA	NA	NA	NA	3336535	3338019
JCNGAGPE_03182	-	hypothetical protein	NA	NA	NA	NA	NA	3338637	3338879
JCNGAGPE_03193	yoaK	putative membrane protein YoaK	NA	NA	NA	NA	NA	3346880	3346981
JCNGAGPE_03200	gltC_3	HTH-type transcriptional regulator GltC	1	1	1	73	-6.14796	3354475	3355365
JCNGAGPE_03204	-	hypothetical protein	1	1	1	17	-4.07506	3359327	3359431
JCNGAGPE_03205	-	hypothetical protein	1	1	1	23	-4.45966	3359807	3360004
JCNGAGPE_03211	-	hypothetical protein	1	1	1	17	-4.07506	3364611	3364796
JCNGAGPE_03213	-	hypothetical protein	NA	NA	NA	NA	NA	3366724	3366951
JCNGAGPE_03216	-	hypothetical protein	1	1	1	60	-5.85905	3368093	3368806
JCNGAGPE_03217	icd	Isocitrate dehydrogenase [NADP]	1	1	1	94	-6.51585	3369079	3370329
JCNGAGPE_03220	mnmA	tRNA-specific 2-thiouridylase MnmA	1	1	1	116	-6.80892	3371692	3372858
JCNGAGPE_03221	hflD	High frequency lysogenization protein HflD	1	1	1	39	-5.22688	3372913	3373554
JCNGAGPE_03222	purB	Adenylosuccinate lyase	1	1	1	110	-6.74103	3373558	3374928
JCNGAGPE_03236	cobB	NAD-dependent protein deacylase	1	1	1	47	-5.49738	3389378	3390208
JCNGAGPE_03238	lolE	Lipoprotein-releasing system transmembrane protein LolE	1	1	1	108	-6.70585	3391183	3392427
JCNGAGPE_03239	lolD	Lipoprotein-releasing system ATP-binding protein LolD	1	1	1	39	-5.22688	3392427	3393128
JCNGAGPE_03240	lolC	Lipoprotein-releasing system transmembrane protein LolC	1	1	1	92	-6.47467	3393121	3394320
JCNGAGPE_03244	comR	HTH-type transcriptional repressor ComR	1	1	1	41	-5.3228	3399830	3400465
JCNGAGPE_03251	lpoB	Penicillin-binding protein activator LpoB	1	1	1	41	-5.3228	3407660	3408307
JCNGAGPE_03252	-	hypothetical protein	1	1	1	36	-5.12414	3408320	3408694
JCNGAGPE_03256	holB	DNA polymerase III subunit delta'	1	1	1	63	-5.92164	3411852	3412856
JCNGAGPE_03257	tmk	Thymidylate kinase	1	1	1	49	-5.57733	3412853	3413494
JCNGAGPE_03258	mltG	Endolytic murein transglycosylase	1	18	1	108	-3.99807	3413484	3414506
JCNGAGPE_03261	acpP	Acyl carrier protein	1	1	1	23	-4.45966	3416774	3417010
JCNGAGPE_03262	fabG_7	3-oxoacyl-[acyl-carrier-protein] reductase FabG	1	1	1	78	-6.24908	3417221	3417955
JCNGAGPE_03263	fabD_2	Malonyl CoA-acyl carrier protein transacylase	1	1	1	63	-5.92164	3417968	3418897
JCNGAGPE_03264	fabH	3-oxoacyl-[acyl-carrier-protein] synthase 3	1	1	1	81	-6.29709	3418913	3419866
JCNGAGPE_03270	rne	Ribonuclease E	1	1	1	182	-7.46445	3424349	3427582
JCNGAGPE_03273	murJ	putative lipid II flippase MurJ	1	1	1	132	-6.99536	3429933	3431468
JCNGAGPE_03280	dinI_3	DNA damage-inducible protein I	1	1	1	25	-4.61929	3437111	3437362
JCNGAGPE_03298	-	tRNA-Ser	NA	NA	NA	NA	NA	3453749	3453836
JCNGAGPE_03301	ycaC	putative hydrolase YcaC	1	1	1	60	-5.85905	3456193	3456870
JCNGAGPE_03302	-	tRNA-Ser	NA	NA	NA	NA	NA	3457016	3457103
JCNGAGPE_03312	-	hypothetical protein	1	1	1	23	-4.45966	3471047	3471442
JCNGAGPE_03317	rutD	Putative aminoacrylate hydrolase RutD	1	1	1	41	-5.3228	3474544	3475347
JCNGAGPE_03326	-	hypothetical protein	1	1	1	57	-5.79361	3482778	3483566
JCNGAGPE_03344	-	tRNA-Ser	NA	NA	NA	NA	NA	3501473	3501560
JCNGAGPE_03347	tusE	Sulfurtransferase TusE	1	1	1	31	-4.89369	3504350	3504679
JCNGAGPE_03348	yccX	Acylphosphatase	1	1	1	20	-4.28014	3504676	3504957
JCNGAGPE_03349	appY	HTH-type transcriptional regulator AppY	1	1	1	41	-5.3228	3505006	3505794
JCNGAGPE_03363	fabA	3-hydroxydecanoyl-[acyl-carrier-protein] dehydratase	1	1	1	44	-5.41273	3519470	3519988
JCNGAGPE_03371	pyrD	Dihydroorotate dehydrogenase (quinone)	1	23	1	124	-3.88687	3529894	3530904
JCNGAGPE_03384	asnS	Asparagine--tRNA ligase	1	1	1	113	-6.77537	3545831	3547231
JCNGAGPE_03391	mukB	Chromosome partition protein MukB	1	1	1	281	-8.08853	3553856	3558304
JCNGAGPE_03392	mukE	Chromosome partition protein MukE	1	1	1	60	-5.85905	3558304	3559008
JCNGAGPE_03393	mukF	Chromosome partition protein MukF	1	1	1	89	-6.43228	3558989	3560311
JCNGAGPE_03394	cmoM	tRNA 5-carboxymethoxyuridine methyltransferase	1	1	1	60	-5.85905	3560308	3561108
JCNGAGPE_03397	kdsB	3-deoxy-manno-octulosonate cytidylyltransferase	1	1	1	49	-5.57733	3563017	3563763
JCNGAGPE_03398	-	hypothetical protein	1	1	1	23	-4.45966	3563760	3563942
JCNGAGPE_03400	lpxK	Tetraacyldisaccharide 4'-kinase	1	1	1	57	-5.79361	3565290	3566270
JCNGAGPE_03401	msbA_1	Lipid A export ATP-binding/permease protein MsbA	1	1	1	148	-7.1605	3566267	3568015
JCNGAGPE_03403	ihfB	Integration host factor subunit beta	1	1	1	25	-4.61929	3570522	3570809
JCNGAGPE_03405	cmk	Cytidylate kinase	1	1	1	44	-5.41273	3572768	3573451
JCNGAGPE_03417	serS	Serine--tRNA ligase	1	1	1	102	-6.63282	3589054	3590346
JCNGAGPE_03419	lolA	Outer-membrane lipoprotein carrier protein	1	1	1	52	-5.65309	3591789	3592400
JCNGAGPE_03420	-	hypothetical protein	1	1	16	310	-5.67157	3592523	3596776
JCNGAGPE_03424	msbA_2	Lipid A export ATP-binding/permease protein MsbA	1	1	17	118	-4.2027	3600789	3602510
JCNGAGPE_03426	infA	Translation initiation factor IF-1	1	1	1	31	-4.89369	3603610	3603828
JCNGAGPE_03444	-	hypothetical protein	1	1	1	20	-4.28014	3625465	3625629
JCNGAGPE_03462	-	hypothetical protein	NA	NA	NA	NA	NA	3641213	3641371
JCNGAGPE_03463	-	hypothetical protein	1	1	1	17	-4.07506	3641355	3641642
JCNGAGPE_03475	-	hypothetical protein	1	1	1	39	-5.22688	3652607	3652810
JCNGAGPE_03482	-	hypothetical protein	1	1	1	177	-7.42164	3659008	3659700
JCNGAGPE_03485	-	hypothetical protein	1	1	1	17	-4.07506	3660530	3660820
JCNGAGPE_03498	-	hypothetical protein	1	1	1	33	-5.01351	3671316	3671549
JCNGAGPE_03504	-	hypothetical protein	1	1	1	49	-5.57733	3675695	3676036
JCNGAGPE_03508	-	hypothetical protein	1	1	1	161	-7.28506	3677060	3677995
JCNGAGPE_03510	-	hypothetical protein	NA	NA	NA	NA	NA	3679050	3680534
JCNGAGPE_03557	mcbA	putative protein McbA	1	1	1	17	-4.07506	3736507	3736767
JCNGAGPE_03578	moaE	Molybdopterin synthase catalytic subunit	1	1	1	28	-4.763	3758537	3758989
JCNGAGPE_03579	moaD	Molybdopterin synthase sulfur carrier subunit	NA	NA	NA	NA	NA	3758991	3759239
JCNGAGPE_03590	bioD1_2	ATP-dependent dethiobiotin synthetase BioD 1	1	1	1	63	-5.92164	3769651	3770373
JCNGAGPE_03591	bioC	Malonyl-[acyl-carrier protein] O-methyltransferase	1	1	1	44	-5.41273	3770366	3771121
JCNGAGPE_03592	bioF	8-amino-7-oxononanoate synthase	1	1	1	41	-5.3228	3771105	3772262
JCNGAGPE_03606	-	hypothetical protein	1	1	1	36	-5.12414	3788338	3788550
JCNGAGPE_03631	-	tRNA-Lys	NA	NA	NA	NA	NA	3810597	3810672
JCNGAGPE_03632	-	tRNA-Lys	NA	NA	NA	NA	NA	3810806	3810881
JCNGAGPE_03633	-	tRNA-Lys	NA	NA	NA	NA	NA	3811028	3811103
JCNGAGPE_03634	-	tRNA-Val	NA	NA	NA	NA	NA	3811107	3811182
JCNGAGPE_03635	-	tRNA-Lys	NA	NA	NA	NA	NA	3811332	3811407
JCNGAGPE_03636	-	tRNA-Val	NA	NA	NA	NA	NA	3811410	3811485
JCNGAGPE_03637	-	tRNA-Lys	NA	NA	NA	NA	NA	3811611	3811686
JCNGAGPE_03651	sucB	Dihydrolipoyllysine-residue succinyltransferase component of 2-oxoglutarate dehydrogenase complex	1	1	1	94	-6.51585	3823839	3825065
JCNGAGPE_03652	sucA	2-oxoglutarate dehydrogenase E1 component	1	1	1	209	-7.66136	3825080	3827887
JCNGAGPE_03677	ybfF	Esterase YbfF	1	1	1	49	-5.57733	3854384	3855157
JCNGAGPE_03679	fldA	Flavodoxin	1	1	1	23	-4.45966	3855736	3856266
JCNGAGPE_03684	glnS	Glutamine--tRNA ligase	1	1	1	142	-7.10752	3859846	3861513
JCNGAGPE_03691	-	tRNA-Met	NA	NA	NA	NA	NA	3870303	3870379
JCNGAGPE_03692	-	tRNA-Leu	NA	NA	NA	NA	NA	3870388	3870472
JCNGAGPE_03693	-	tRNA-Gln	NA	NA	NA	NA	NA	3870496	3870570
JCNGAGPE_03694	-	tRNA-Gln	NA	NA	NA	NA	NA	3870607	3870681
JCNGAGPE_03695	-	tRNA-Met	NA	NA	NA	NA	NA	3870705	3870781
JCNGAGPE_03696	-	tRNA-Gln	NA	NA	NA	NA	NA	3870829	3870903
JCNGAGPE_03697	-	tRNA-Gln	NA	NA	NA	NA	NA	3870979	3871053
JCNGAGPE_03698	ubiF	3-demethoxyubiquinol 3-hydroxylase	1	1	1	65	-5.98163	3871173	3872348
JCNGAGPE_03700	ybeZ	PhoH-like protein	1	1	1	92	-6.47467	3874106	3875152
JCNGAGPE_03701	ybeY	Endoribonuclease YbeY	1	1	1	33	-5.01351	3875149	3875622
JCNGAGPE_03703	lnt	Apolipoprotein N-acyltransferase	1	1	1	124	-6.90514	3876774	3878312
JCNGAGPE_03711	leuS	Leucine--tRNA ligase	1	1	1	214	-7.69772	3886540	3889122
JCNGAGPE_03712	lptE	LPS-assembly lipoprotein LptE	1	1	1	65	-5.98163	3889137	3889727
JCNGAGPE_03713	holA	DNA polymerase III subunit delta	1	1	1	65	-5.98163	3889724	3890758
JCNGAGPE_03714	nadD	Nicotinate-nucleotide adenylyltransferase	1	1	1	44	-5.41273	3890751	3891401
JCNGAGPE_03715	cobC_1	Adenosylcobalamin/alpha-ribazole phosphatase	1	1	1	33	-5.01351	3891474	3892103
JCNGAGPE_03717	rlmH	Ribosomal RNA large subunit methyltransferase H	1	1	1	49	-5.57733	3892647	3893114
JCNGAGPE_03718	mrdA_2	Peptidoglycan D,D-transpeptidase MrdA	1	1	1	190	-7.52638	3893142	3895043
JCNGAGPE_03719	mrdB	Peptidoglycan glycosyltransferase MrdB	1	1	1	121	-6.87377	3895043	3896155
JCNGAGPE_03722	-	hypothetical protein	1	1	1	33	-5.01351	3898766	3899029
JCNGAGPE_03723	lipB	Octanoyltransferase	1	1	1	63	-5.92164	3899134	3899778
JCNGAGPE_03725	lipA	Lipoyl synthase	1	1	1	76	-6.1994	3901049	3902014
JCNGAGPE_03749	ydjH_2	putative sugar kinase YdjH	1	1	1	47	-5.49738	3925191	3926132
JCNGAGPE_03773	entA	2,3-dihydro-2,3-dihydroxybenzoate dehydrogenase	1	1	1	47	-5.49738	3951910	3952665
JCNGAGPE_03777	fepB	Ferrienterobactin-binding periplasmic protein	1	1	1	65	-5.98163	3956511	3957470
JCNGAGPE_03779	fepD	Ferric enterobactin transport system permease protein FepD	1	1	1	52	-5.65309	3959085	3960092
JCNGAGPE_03780	fepG	Ferric enterobactin transport system permease protein FepG	1	1	1	44	-5.41273	3960089	3961081
JCNGAGPE_03781	fepC	Ferric enterobactin transport ATP-binding protein FepC	1	1	1	41	-5.3228	3961078	3961872
JCNGAGPE_03782	entF	Enterobactin synthase component F	1	1	14	169	-4.94971	3961937	3965818
JCNGAGPE_03798	gcvA_5	Glycine cleavage system transcriptional activator	1	1	1	36	-5.12414	3982596	3983489
JCNGAGPE_03800	ivy	Inhibitor of vertebrate lysozyme	1	1	1	31	-4.89369	3984967	3985413
JCNGAGPE_03807	dppB_2	Dipeptide transport system permease protein DppB	1	1	1	60	-5.85905	3994082	3995104
JCNGAGPE_03822	-	IS3 family transposase ISKpn1	NA	NA	NA	NA	NA	4009714	4010499
JCNGAGPE_03823	-	IS3 family transposase ISKpn1	NA	NA	NA	NA	NA	4010556	4011077
JCNGAGPE_03831	-	hypothetical protein	NA	NA	NA	NA	NA	4019960	4020148
JCNGAGPE_03832	-	IS91 family transposase ISSbo1	NA	NA	NA	NA	NA	4020158	4021357
JCNGAGPE_03857	-	hypothetical protein	1	1	1	23	-4.45966	4047901	4048317
JCNGAGPE_03870	-	hypothetical protein	1	1	1	63	-5.92164	4064048	4065220
JCNGAGPE_03880	-	hypothetical protein	1	1	1	23	-4.45966	4075948	4076337
JCNGAGPE_03892	-	hypothetical protein	1	1	1	25	-4.61929	4088716	4089324
JCNGAGPE_03896	-	hypothetical protein	1	1	1	41	-5.3228	4093420	4094454
JCNGAGPE_03897	iolG_2	Myo-inositol 2-dehydrogenase	1	1	1	47	-5.49738	4094541	4095548
JCNGAGPE_03921	-	hypothetical protein	NA	NA	NA	NA	NA	4122852	4124336
JCNGAGPE_03934	-	hypothetical protein	1	1	1	63	-5.92164	4138643	4139002
JCNGAGPE_03943	-	hypothetical protein	NA	NA	NA	NA	NA	4143701	4143874
JCNGAGPE_03954	-	hypothetical protein	1	1	1	20	-4.28014	4152725	4152886
JCNGAGPE_03959	-	tRNA-Asn	NA	NA	NA	NA	NA	4154827	4154901
JCNGAGPE_03962	-	hypothetical protein	NA	NA	NA	NA	NA	4156675	4156812
JCNGAGPE_03976	-	hypothetical protein	1	1	1	81	-6.29709	4164295	4164984
JCNGAGPE_03988	-	tRNA-Arg	NA	NA	NA	NA	NA	4171152	4171228
JCNGAGPE_03989	folD	Bifunctional protein FolD protein	1	1	1	60	-5.85905	4171567	4172433
JCNGAGPE_03991	cysS_2	Cysteine--tRNA ligase	1	1	1	118	-6.84171	4172693	4174078
JCNGAGPE_03992	ppiB	Peptidyl-prolyl cis-trans isomerase B	1	1	1	28	-4.763	4174254	4174748
JCNGAGPE_03993	lpxH	UDP-2,3-diacylglucosamine hydrolase	1	1	1	39	-5.22688	4174752	4175474
JCNGAGPE_03995	purE	N5-carboxyaminoimidazole ribonucleotide mutase	1	1	1	33	-5.01351	4176017	4176526
JCNGAGPE_04007	ybbJ	Inner membrane protein YbbJ	NA	NA	NA	NA	NA	4188225	4188683
JCNGAGPE_04016	hemH	Ferrochelatase	1	1	1	84	-6.34358	4199886	4200848
JCNGAGPE_04017	adk	Adenylate kinase	1	1	1	63	-5.92164	4200977	4201621
JCNGAGPE_04021	dnaX	DNA polymerase III subunit tau	1	1	1	100	-6.59487	4204825	4206732
JCNGAGPE_04024	priC	Primosomal replication protein N''	NA	NA	NA	NA	NA	4207974	4208501
JCNGAGPE_04025	-	hypothetical protein	NA	NA	NA	NA	NA	4208514	4208687
JCNGAGPE_04041	-	hypothetical protein	1	1	1	41	-5.3228	4226245	4226559
JCNGAGPE_04089	ksdD	3-oxosteroid 1-dehydrogenase	1	1	13	73	-3.91918	4277152	4278849
JCNGAGPE_04097	-	hypothetical protein	1	1	1	28	-4.763	4286378	4286854
JCNGAGPE_04099	xseB	Exodeoxyribonuclease 7 small subunit	NA	NA	NA	NA	NA	4288551	4288793
JCNGAGPE_04100	ispA	Farnesyl diphosphate synthase	1	1	1	55	-5.72506	4288794	4289693
JCNGAGPE_04101	dxs	1-deoxy-D-xylulose-5-phosphate synthase	1	1	1	140	-7.08028	4289712	4291574
JCNGAGPE_04104	thiL	Thiamine-monophosphate kinase	1	1	1	81	-6.29709	4293151	4294122
JCNGAGPE_04105	nusB	Transcription antitermination protein NusB	1	1	1	39	-5.22688	4294194	4294613
JCNGAGPE_04106	ribE	6,7-dimethyl-8-ribityllumazine synthase	1	1	1	39	-5.22688	4294633	4295103
JCNGAGPE_04107	ribD	Riboflavin biosynthesis protein RibD	1	1	1	65	-5.98163	4295191	4296294
JCNGAGPE_04108	nrdR	Transcriptional repressor NrdR	1	1	1	36	-5.12414	4296298	4296747
JCNGAGPE_04113	secF	Protein translocase subunit SecF	1	1	1	84	-6.34358	4299893	4300864
JCNGAGPE_04114	secD	Protein translocase subunit SecD	1	1	1	169	-7.35496	4300875	4302689
JCNGAGPE_04115	yajC	Sec translocon accessory complex subunit YajC	1	1	1	28	-4.763	4302749	4303081
JCNGAGPE_04153	yaiY	Inner membrane protein YaiY	NA	NA	NA	NA	NA	4340431	4340733
JCNGAGPE_04158	hemB_2	Delta-aminolevulinic acid dehydratase	1	1	1	65	-5.98163	4345191	4346165
JCNGAGPE_04162	tauB	Taurine import ATP-binding protein TauB	1	1	1	36	-5.12414	4350040	4350807
JCNGAGPE_04174	-	hypothetical protein	NA	NA	NA	NA	NA	4363398	4363568
JCNGAGPE_04175	glnH_3	ABC transporter glutamine-binding protein GlnH	1	1	1	47	-5.49738	4363902	4364711
JCNGAGPE_04184	ecpR	HTH-type transcriptional regulator EcpR	1	1	1	108	-6.70585	4373215	4373757
JCNGAGPE_04194	proB	Glutamate 5-kinase	11	1	1	70	-4.05353	4383634	4384737
JCNGAGPE_04199	-	hypothetical protein	1	1	1	81	-6.29709	4388482	4388907
JCNGAGPE_04201	-	hypothetical protein	NA	NA	NA	NA	NA	4390060	4390305
JCNGAGPE_04206	-	hypothetical protein	1	1	1	16	-3.96044	4392622	4392942
JCNGAGPE_04246	gmhA	Phosphoheptose isomerase	1	1	1	57	-5.79361	4436851	4437432
JCNGAGPE_04251	-	tRNA-Asp	NA	NA	NA	NA	NA	4442731	4442807
JCNGAGPE_04252	dnaQ	DNA polymerase III subunit epsilon	1	1	1	73	-6.14796	4442941	4443681
JCNGAGPE_04253	rnhA	Ribonuclease HI	1	1	1	31	-4.89369	4443737	4444204
JCNGAGPE_04262	-	tRNA-Asp	NA	NA	NA	NA	NA	4452184	4452260
JCNGAGPE_04263	-	5S ribosomal RNA	NA	NA	NA	NA	NA	4452321	4452431
JCNGAGPE_04264	-	23S ribosomal RNA	NA	NA	NA	NA	NA	4452531	4455429
JCNGAGPE_04265	-	tRNA-Ala	NA	NA	NA	NA	NA	4455601	4455676
JCNGAGPE_04266	-	tRNA-Ile	NA	NA	NA	NA	NA	4455713	4455789
JCNGAGPE_04267	-	16S ribosomal RNA	NA	NA	NA	NA	NA	4455860	4457395
JCNGAGPE_04274	proS	Proline--tRNA ligase	1	1	1	145	-7.13425	4462390	4464108
JCNGAGPE_04281	tilS	tRNA(Ile)-lysidine synthase	1	1	1	65	-5.98163	4467496	4468809
JCNGAGPE_04284	accA	Acetyl-coenzyme A carboxylase carboxyl transferase subunit alpha	1	1	1	60	-5.85905	4471566	4472525
JCNGAGPE_04285	dnaE	DNA polymerase III subunit alpha	1	1	1	270	-8.03269	4472538	4476020
JCNGAGPE_04286	rnhB	Ribonuclease HII	1	1	1	28	-4.763	4476038	4476637
JCNGAGPE_04287	lpxB	Lipid-A-disaccharide synthase	1	1	1	81	-6.29709	4476634	4477785
JCNGAGPE_04288	lpxA	Acyl-[acyl-carrier-protein]--UDP-N- acetylglucosamine O-acyltransferase	1	1	1	60	-5.85905	4477785	4478573
JCNGAGPE_04289	fabZ	3-hydroxyacyl-[acyl-carrier-protein] dehydratase FabZ	1	1	1	39	-5.22688	4478577	4479032
JCNGAGPE_04290	lpxD	UDP-3-O-(3-hydroxymyristoyl)glucosamine N-acyltransferase	1	1	1	116	-6.80892	4479138	4480163
JCNGAGPE_04291	skp	Chaperone protein Skp	1	1	1	39	-5.22688	4480167	4480652
JCNGAGPE_04292	bamA_1	Outer membrane protein assembly factor BamA	1	1	1	296	-8.16845	4480774	4483203
JCNGAGPE_04293	rseP	Regulator of sigma-E protease RseP	1	1	1	118	-6.84171	4483235	4484587
JCNGAGPE_04294	cdsA	Phosphatidate cytidylyltransferase	1	1	1	70	-6.09462	4484599	4485381
JCNGAGPE_04295	ispU	Ditrans,polycis-undecaprenyl-diphosphate synthase ((2E,6E)-farnesyl-diphosphate specific)	1	1	1	84	-6.34358	4485469	4486245
JCNGAGPE_04296	dxr	1-deoxy-D-xylulose 5-phosphate reductoisomerase	1	1	1	89	-6.43228	4486465	4487667
JCNGAGPE_04297	frr	Ribosome-recycling factor	1	1	1	31	-4.89369	4487896	4488453
JCNGAGPE_04298	pyrH	Uridylate kinase	1	1	1	65	-5.98163	4488604	4489329
JCNGAGPE_04299	tsf	Elongation factor Ts	1	1	1	57	-5.79361	4489480	4490331
JCNGAGPE_04300	rpsB	30S ribosomal protein S2	1	1	1	68	-6.03923	4490451	4491176
JCNGAGPE_04303	dapD	2,3,4,5-tetrahydropyridine-2,6-dicarboxylate N-succinyltransferase	1	1	1	84	-6.34358	4495045	4495869
JCNGAGPE_04308	mtnN	5'-methylthioadenosine/S-adenosylhomocysteine nucleosidase	1	1	1	63	-5.92164	4500972	4501670
JCNGAGPE_04311	erpA	Iron-sulfur cluster insertion protein ErpA	1	1	1	36	-5.12414	4503195	4503539
JCNGAGPE_04313	hemL	Glutamate-1-semialdehyde 2,1-aminomutase	1	1	1	84	-6.34358	4505220	4506500
JCNGAGPE_04319	outB	General secretion pathway protein B	1	1	1	33	-5.01351	4516344	4516901
JCNGAGPE_04327	-	hypothetical protein	NA	NA	NA	NA	NA	4527259	4527624
JCNGAGPE_04328	xcpW	Type II secretion system protein J	1	1	1	20	-4.28014	4527621	4528217
JCNGAGPE_04331	epsM	Type II secretion system protein M	NA	NA	NA	NA	NA	4530373	4530858
JCNGAGPE_04332	outN	Type II secretion system protein N	1	1	1	36	-5.12414	4530848	4531594
JCNGAGPE_04334	hrpB	ATP-dependent RNA helicase HrpB	1	1	1	60	-5.85905	4532439	4534868
JCNGAGPE_04335	thpR	RNA 2',3'-cyclic phosphodiesterase	1	1	1	28	-4.763	4534941	4535477
JCNGAGPE_04339	pcnB	Poly(A) polymerase I	1	1	1	102	-6.63282	4537848	4539209
JCNGAGPE_04340	folK	2-amino-4-hydroxy-6- hydroxymethyldihydropteridine pyrophosphokinase	1	1	1	31	-4.89369	4539206	4539685
JCNGAGPE_04354	-	hypothetical protein	1	1	1	85	-6.36627	4552408	4553250
JCNGAGPE_04355	-	IS3 family transposase ISKpn18	NA	NA	NA	NA	NA	4553299	4553616
JCNGAGPE_04356	-	IS3 family transposase ISKpn18	NA	NA	NA	NA	NA	4553613	4554491
JCNGAGPE_04361	acnB	Aconitate hydratase B	22	12	1	198	-4.05334	4558192	4560789
JCNGAGPE_04364	-	hypothetical protein	1	1	1	17	-4.07506	4563692	4563976
JCNGAGPE_04365	lpdA	Dihydrolipoyl dehydrogenase	1	1	1	108	-6.70585	4564141	4565565
JCNGAGPE_04379	coaE	Dephospho-CoA kinase	1	1	1	44	-5.41273	4583124	4583744
JCNGAGPE_04383	secA	Protein translocase subunit SecA	1	1	1	254	-7.94465	4585195	4587900
JCNGAGPE_04384	secM	Secretion monitor	1	1	1	25	-4.61929	4587963	4588466
JCNGAGPE_04385	lpxC	UDP-3-O-acyl-N-acetylglucosamine deacetylase	1	1	1	86	-6.38861	4588783	4589700
JCNGAGPE_04386	ftsZ	Cell division protein FtsZ	1	1	1	94	-6.51585	4589801	4590952
JCNGAGPE_04387	ftsA_2	Cell division protein FtsA	1	1	1	134	-7.02422	4591015	4592277
JCNGAGPE_04388	ftsQ	Cell division protein FtsQ	1	1	1	70	-6.09462	4592274	4593104
JCNGAGPE_04389	ddlB	D-alanine--D-alanine ligase B	1	1	1	76	-6.1994	4593106	4594026
JCNGAGPE_04390	murC	UDP-N-acetylmuramate--L-alanine ligase	1	1	1	108	-6.70585	4594019	4595494
JCNGAGPE_04391	murG	UDP-N-acetylglucosamine--N-acetylmuramyl- (pentapeptide) pyrophosphoryl-undecaprenol N-acetylglucosamine transferase	1	1	1	70	-6.09462	4595542	4596588
JCNGAGPE_04392	ftsW	putative peptidoglycan glycosyltransferase FtsW	1	1	1	126	-6.93584	4596609	4597883
JCNGAGPE_04393	murD	UDP-N-acetylmuramoylalanine--D-glutamate ligase	1	1	1	110	-6.74103	4597883	4599199
JCNGAGPE_04394	mraY	Phospho-N-acetylmuramoyl-pentapeptide- transferase	1	1	1	116	-6.80892	4599202	4600284
JCNGAGPE_04395	murF	UDP-N-acetylmuramoyl-tripeptide--D-alanyl-D- alanine ligase	1	1	1	89	-6.43228	4600278	4601636
JCNGAGPE_04396	murE	UDP-N-acetylmuramoyl-L-alanyl-D-glutamate--2, 6-diaminopimelate ligase	1	1	1	113	-6.77537	4601633	4603120
JCNGAGPE_04397	ftsI_2	Peptidoglycan D,D-transpeptidase FtsI	1	1	1	219	-7.73319	4603107	4604873
JCNGAGPE_04398	ftsL	Cell division protein FtsL	1	1	1	20	-4.28014	4604889	4605254
JCNGAGPE_04399	rsmH	Ribosomal RNA small subunit methyltransferase H	1	1	1	86	-6.38861	4605251	4606192
JCNGAGPE_04400	mraZ	Transcriptional regulator MraZ	1	1	1	33	-5.01351	4606195	4606653
JCNGAGPE_04420	thiQ	Thiamine import ATP-binding protein ThiQ	1	1	1	33	-5.01351	4631552	4632253
JCNGAGPE_04435	lptD	LPS-assembly protein LptD	1	1	9	291	-6.36507	4650572	4652920
JCNGAGPE_04447	dapB	4-hydroxy-tetrahydrodipicolinate reductase	1	1	1	44	-5.41273	4665990	4666811
JCNGAGPE_04454	oadG	Oxaloacetate decarboxylase gamma chain	NA	NA	NA	NA	NA	4673466	4673717
JCNGAGPE_04463	ispH	4-hydroxy-3-methylbut-2-enyl diphosphate reductase	1	1	1	65	-5.98163	4682313	4683263
JCNGAGPE_04464	fkpB	FKBP-type 16 kDa peptidyl-prolyl cis-trans isomerase	1	1	1	25	-4.61929	4683265	4683714
JCNGAGPE_04465	lspA	Lipoprotein signal peptidase	1	1	1	41	-5.3228	4683830	4684330
JCNGAGPE_04466	ileS	Isoleucine--tRNA ligase	1	1	1	217	-7.71556	4684330	4687182
JCNGAGPE_04467	ribF	Bifunctional riboflavin kinase/FMN adenylyltransferase	1	1	1	89	-6.43228	4687190	4688128
JCNGAGPE_04468	-	hypothetical protein	1	1	1	23	-4.45966	4688473	4688682
JCNGAGPE_04472	dnaK_2	Chaperone protein DnaK	1	1	1	166	-7.33203	4692366	4694282
JCNGAGPE_04493	yjjX	Inosine/xanthosine triphosphatase	1	1	1	28	-4.763	4715845	4716360
JCNGAGPE_04498	radA	DNA repair protein RadA	1	1	1	52	-5.65309	4721946	4723328
JCNGAGPE_04514	holD	DNA polymerase III subunit psi	1	1	1	20	-4.28014	4738232	4738645
JCNGAGPE_04518	-	tRNA-Leu	NA	NA	NA	NA	NA	4740181	4740267
JCNGAGPE_04530	dnaT_2	Primosomal protein 1	1	1	1	31	-4.89369	4750258	4750797
JCNGAGPE_04531	dnaC	DNA replication protein DnaC	1	1	1	55	-5.72506	4750794	4751537
JCNGAGPE_04557	-	hypothetical protein	NA	NA	NA	NA	NA	4778634	4778963
JCNGAGPE_04583	-	hypothetical protein	NA	NA	NA	NA	NA	4803267	4803506
JCNGAGPE_04586	-	hypothetical protein	NA	NA	NA	NA	NA	4805529	4805783
JCNGAGPE_04593	syrM1	HTH-type transcriptional regulator SyrM 1	1	1	10	52	-3.74189	4810776	4811684
JCNGAGPE_04604	-	5S ribosomal RNA	NA	NA	NA	NA	NA	4824742	4824852
JCNGAGPE_04605	-	23S ribosomal RNA	NA	NA	NA	NA	NA	4824953	4827851
JCNGAGPE_04606	-	tRNA-Glu	NA	NA	NA	NA	NA	4828036	4828111
JCNGAGPE_04607	-	16S ribosomal RNA	NA	NA	NA	NA	NA	4828198	4829733
JCNGAGPE_04614	cusF	Cation efflux system protein CusF	1	1	1	20	-4.28014	4836090	4836434
JCNGAGPE_04625	-	hypothetical protein	NA	NA	NA	NA	NA	4847287	4847772
JCNGAGPE_04626	-	hypothetical protein	1	1	1	23	-4.45966	4847769	4848293
JCNGAGPE_04635	-	IS5 family transposase ISKpn26	NA	NA	NA	NA	NA	4859619	4860599
JCNGAGPE_04636	-	hypothetical protein	1	28	1	172	-4.10162	4860826	4861500
JCNGAGPE_04637	-	hypothetical protein	1	1	1	97	-6.55591	4861502	4861849
JCNGAGPE_04643	-	hypothetical protein	NA	NA	NA	NA	NA	4867069	4867389
JCNGAGPE_04646	-	hypothetical protein	NA	NA	NA	NA	NA	4868155	4868421
JCNGAGPE_04647	-	hypothetical protein	NA	NA	NA	NA	NA	4868982	4869719
JCNGAGPE_04648	-	hypothetical protein	NA	NA	NA	NA	NA	4869716	4869961
JCNGAGPE_04654	-	tRNA-Leu	NA	NA	NA	NA	NA	4875348	4875432
JCNGAGPE_04660	cpdA_2	3',5'-cyclic adenosine monophosphate phosphodiesterase CpdA	1	1	10	52	-3.74189	4881188	4882012
JCNGAGPE_04669	-	hypothetical protein	NA	NA	NA	NA	NA	4893767	4893988
JCNGAGPE_04674	lptG	Lipopolysaccharide export system permease protein LptG	1	1	1	81	-6.29709	4900534	4901616
JCNGAGPE_04675	lptF	Lipopolysaccharide export system permease protein LptF	1	1	1	84	-6.34358	4901616	4902713
JCNGAGPE_04677	holC	DNA polymerase III subunit chi	1	1	1	33	-5.01351	4904734	4905177
JCNGAGPE_04678	valS	Valine--tRNA ligase	1	1	1	195	-7.56625	4905177	4908032
JCNGAGPE_04689	pyrB	Aspartate carbamoyltransferase catalytic subunit	12	1	1	63	-3.77445	4918126	4919061
JCNGAGPE_04716	-	hypothetical protein	1	1	1	17	-4.07506	4946243	4946794
JCNGAGPE_04725	ppa_2	Inorganic pyrophosphatase	1	1	1	39	-5.22688	4957254	4957784
JCNGAGPE_04747	rpsR	30S ribosomal protein S18	1	1	1	36	-5.12414	4980826	4981053
JCNGAGPE_04748	priB	Primosomal replication protein N	1	1	1	31	-4.89369	4981058	4981372
JCNGAGPE_04749	rpsF	30S ribosomal protein S6	1	1	1	39	-5.22688	4981378	4981773
JCNGAGPE_04756	ulaC_2	Ascorbate-specific PTS system EIIA component	1	1	1	23	-4.45966	4986010	4986477
JCNGAGPE_04770	-	hypothetical protein	NA	NA	NA	NA	NA	4999569	4999862
JCNGAGPE_04778	tsaE	tRNA threonylcarbamoyladenosine biosynthesis protein TsaE	1	1	1	47	-5.49738	5008222	5008683
JCNGAGPE_04782	-	tRNA-Gly	NA	NA	NA	NA	NA	5011759	5011834
JCNGAGPE_04783	-	tRNA-Gly	NA	NA	NA	NA	NA	5011903	5011978
JCNGAGPE_04785	orn	Oligoribonuclease	1	1	1	39	-5.22688	5013048	5013593
JCNGAGPE_04786	rsgA	Small ribosomal subunit biogenesis GTPase RsgA	7	1	1	86	-4.87209	5013688	5014749
JCNGAGPE_04787	psd	Phosphatidylserine decarboxylase proenzyme	1	1	1	73	-6.14796	5014910	5015872
JCNGAGPE_04801	-	IS5 family transposase ISKpn26	NA	NA	NA	NA	NA	5029027	5030007
JCNGAGPE_04805	-	hypothetical protein	26	16	1	238	-4.02853	5033873	5034907
JCNGAGPE_04808	cvaA	Colicin V secretion protein CvaA	32	9	14	273	-3.88206	5036013	5037299
JCNGAGPE_04812	groL	60 kDa chaperonin	1	1	1	140	-7.08028	5040960	5042606
JCNGAGPE_04813	groS	10 kDa chaperonin	1	1	1	23	-4.45966	5042644	5042937
JCNGAGPE_04822	-	tRNA-Phe	NA	NA	NA	NA	NA	5053241	5053316
JCNGAGPE_04823	-	IS3 family transposase ISKpn1	NA	NA	NA	NA	NA	5053851	5054636
JCNGAGPE_04824	-	IS3 family transposase ISKpn1	NA	NA	NA	NA	NA	5054693	5055214
JCNGAGPE_04835	-	IS3 family transposase ISKpn1	NA	NA	NA	NA	NA	5066676	5067197
JCNGAGPE_04836	-	IS3 family transposase ISKpn1	NA	NA	NA	NA	NA	5067254	5068039
JCNGAGPE_04844	-	hypothetical protein	1	1	1	20	-4.28014	5076518	5076952
JCNGAGPE_04846	phnG	Alpha-D-ribose 1-methylphosphonate 5-triphosphate synthase subunit PhnG	1	1	1	33	-5.01351	5077834	5078286
JCNGAGPE_04905	alr	Alanine racemase, biosynthetic	1	1	13	78	-3.92831	5144605	5145684
JCNGAGPE_04906	dnaB_3	Replicative DNA helicase	1	1	1	102	-6.63282	5145716	5147131
JCNGAGPE_04914	lexA	LexA repressor	1	1	1	33	-5.01351	5153127	5153735
JCNGAGPE_04916	plsB	Glycerol-3-phosphate acyltransferase	1	1	1	195	-7.56625	5154355	5156778
JCNGAGPE_04917	ubiA	4-hydroxybenzoate octaprenyltransferase	1	1	1	70	-6.09462	5156827	5157693
JCNGAGPE_04930	-	hypothetical protein	NA	NA	NA	NA	NA	5169298	5169429
JCNGAGPE_04955	-	5S ribosomal RNA	NA	NA	NA	NA	NA	5197398	5197508
JCNGAGPE_04956	-	23S ribosomal RNA	NA	NA	NA	NA	NA	5197609	5200507
JCNGAGPE_04957	-	tRNA-Glu	NA	NA	NA	NA	NA	5200692	5200767
JCNGAGPE_04958	-	16S ribosomal RNA	NA	NA	NA	NA	NA	5200854	5202389
JCNGAGPE_04969	hemE	Uroporphyrinogen decarboxylase	1	1	1	86	-6.38861	5211807	5212871
JCNGAGPE_04975	thiS	Sulfur carrier protein ThiS	NA	NA	NA	NA	NA	5217801	5218001
JCNGAGPE_04982	rpoC	DNA-directed RNA polymerase subunit beta'	1	1	18	366	-5.76812	5224335	5228558
JCNGAGPE_04983	rpoB	DNA-directed RNA polymerase subunit beta	1	1	1	427	-8.69457	5228635	5232663
JCNGAGPE_04984	rplL	50S ribosomal protein L7/L12	1	1	1	36	-5.12414	5232988	5233353
JCNGAGPE_04985	rplJ	50S ribosomal protein L10	1	1	1	41	-5.3228	5233420	5233917
JCNGAGPE_04986	rplA	50S ribosomal protein L1	1	1	1	73	-6.14796	5234331	5235035
JCNGAGPE_04987	rplK	50S ribosomal protein L11	1	1	1	33	-5.01351	5235039	5235467
JCNGAGPE_04988	nusG	Transcription termination/antitermination protein NusG	1	1	1	39	-5.22688	5235624	5236169
JCNGAGPE_04989	secE	Protein translocase subunit SecE	1	1	1	36	-5.12414	5236171	5236554
JCNGAGPE_04990	tuf1_2	Elongation factor Tu 1	1	1	1	33	-5.01351	5236891	5238075
JCNGAGPE_04991	-	tRNA-Thr	NA	NA	NA	NA	NA	5238191	5238266
JCNGAGPE_04992	-	tRNA-Gly	NA	NA	NA	NA	NA	5238272	5238346
JCNGAGPE_04993	-	tRNA-Tyr	NA	NA	NA	NA	NA	5238462	5238546
JCNGAGPE_04994	-	tRNA-Thr	NA	NA	NA	NA	NA	5238557	5238632
JCNGAGPE_04995	coaA	Pantothenate kinase	1	1	1	126	-6.93584	5239085	5240011
JCNGAGPE_04996	birA	Bifunctional ligase/repressor BirA	1	1	1	110	-6.74103	5240037	5240999
JCNGAGPE_04997	murB	UDP-N-acetylenolpyruvoylglucosamine reductase	1	1	1	100	-6.59487	5240996	5242024
JCNGAGPE_04998	-	5S ribosomal RNA	NA	NA	NA	NA	NA	5242445	5242555
JCNGAGPE_04999	-	23S ribosomal RNA	NA	NA	NA	NA	NA	5242658	5245555
JCNGAGPE_05000	-	tRNA-Ala	NA	NA	NA	NA	NA	5245727	5245802
JCNGAGPE_05001	-	tRNA-Ile	NA	NA	NA	NA	NA	5245839	5245915
JCNGAGPE_05002	-	16S ribosomal RNA	NA	NA	NA	NA	NA	5245986	5247521
JCNGAGPE_05003	hemG	Protoporphyrinogen IX dehydrogenase [menaquinone]	1	1	1	55	-5.72506	5247912	5248445
JCNGAGPE_05010	ubiD	3-octaprenyl-4-hydroxybenzoate carboxy-lyase	1	1	1	118	-6.84171	5256305	5257780
JCNGAGPE_05012	tatD	3'-5' ssDNA/RNA exonuclease TatD	1	1	11	57	-3.76858	5258444	5259235
JCNGAGPE_05016	ubiB	putative protein kinase UbiB	1	1	1	164	-7.30874	5260983	5262623
JCNGAGPE_05017	ubiJ_2	Ubiquinone biosynthesis accessory factor UbiJ	1	1	1	41	-5.3228	5262620	5263225
JCNGAGPE_05018	ubiE	Ubiquinone/menaquinone biosynthesis C-methyltransferase UbiE	1	1	1	73	-6.14796	5263239	5263994
JCNGAGPE_05037	xerC_4	Tyrosine recombinase XerC	1	7	1	44	-3.76511	5284864	5285766
JCNGAGPE_05043	hemC	Porphobilinogen deaminase	1	1	1	60	-5.85905	5291026	5291982
JCNGAGPE_05044	hemD	Uroporphyrinogen-III synthase	1	1	1	65	-5.98163	5291979	5292719
JCNGAGPE_05047	-	tRNA-Pro	NA	NA	NA	NA	NA	5295584	5295660
JCNGAGPE_05048	-	tRNA-Leu	NA	NA	NA	NA	NA	5295703	5295789
JCNGAGPE_05049	-	tRNA-His	NA	NA	NA	NA	NA	5295813	5295888
JCNGAGPE_05050	-	tRNA-Arg	NA	NA	NA	NA	NA	5295944	5296020
JCNGAGPE_05064	rho	Transcription termination factor Rho	1	1	1	140	-7.08028	5310736	5311995
JCNGAGPE_05069	-	IS5 family transposase ISKpn26	NA	NA	NA	NA	NA	5317135	5318115
JCNGAGPE_05072	rep	ATP-dependent DNA helicase Rep	1	1	15	166	-4.8449	5319954	5321975
JCNGAGPE_05085	-	tRNA-Trp	NA	NA	NA	NA	NA	5335252	5335327
JCNGAGPE_05086	-	tRNA-Asp	NA	NA	NA	NA	NA	5335381	5335457
JCNGAGPE_05087	-	5S ribosomal RNA	NA	NA	NA	NA	NA	5335518	5335628
JCNGAGPE_05088	-	23S ribosomal RNA	NA	NA	NA	NA	NA	5335728	5338626
JCNGAGPE_05089	-	tRNA-Ala	NA	NA	NA	NA	NA	5338798	5338873
JCNGAGPE_05090	-	tRNA-Ile	NA	NA	NA	NA	NA	5338910	5338986
JCNGAGPE_05091	-	16S ribosomal RNA	NA	NA	NA	NA	NA	5339057	5340592
JCNGAGPE_05092	murI	Glutamate racemase	1	1	1	70	-6.09462	5340992	5341843
JCNGAGPE_05118	priA	Primosomal protein N'	1	1	1	148	-7.1605	5371244	5373439
JCNGAGPE_05155	-	hypothetical protein	1	1	1	36	-5.12414	5408882	5409196
JCNGAGPE_05157	-	hypothetical protein	NA	NA	NA	NA	NA	5410591	5410803
JCNGAGPE_05177	engB	putative GTP-binding protein EngB	1	1	1	73	-6.14796	5431568	5432200
JCNGAGPE_05178	polA	DNA polymerase I	1	1	1	249	-7.91407	5432548	5435340
JCNGAGPE_05185	-	5S ribosomal RNA	NA	NA	NA	NA	NA	5440025	5440135
JCNGAGPE_05187	-	tRNA-Glu	NA	NA	NA	NA	NA	5443320	5443395
JCNGAGPE_05188	-	16S ribosomal RNA	NA	NA	NA	NA	NA	5443482	5445016
JCNGAGPE_05205	atpI	ATP synthase protein I	1	1	1	28	-4.763	5464446	5464826
JCNGAGPE_05208	atpF	ATP synthase subunit b	1	1	1	36	-5.12414	5465989	5466459
JCNGAGPE_05209	atpH	ATP synthase subunit delta	7	1	1	49	-4.0608	5466474	5467007
JCNGAGPE_05210	atpA	ATP synthase subunit alpha	1	7	1	158	-5.73182	5467020	5468561
JCNGAGPE_05212	atpD	ATP synthase subunit beta	14	11	6	172	-4.05094	5469502	5470884
JCNGAGPE_05213	atpC	ATP synthase epsilon chain	1	1	1	39	-5.22688	5470905	5471324
JCNGAGPE_05214	glmU	Bifunctional protein GlmU	1	1	1	110	-6.74103	5472020	5473390
JCNGAGPE_05215	glmS_2	Glutamine--fructose-6-phosphate aminotransferase [isomerizing]	1	1	1	166	-7.33203	5473574	5475403
JCNGAGPE_05216	pstS	Phosphate-binding protein PstS	1	7	1	97	-5.03429	5475740	5476780
JCNGAGPE_05217	pstC	Phosphate transport system permease protein PstC	1	1	10	63	-4.01037	5476909	5477868
JCNGAGPE_05218	pstA	Phosphate transport system permease protein PstA	6	6	1	68	-3.98668	5477868	5478758
JCNGAGPE_05220	phoU	Phosphate-specific transport system accessory protein PhoU	1	1	1	63	-5.92164	5479630	5480355
JCNGAGPE_05232	yidC	Membrane protein insertase YidC	1	1	1	145	-7.13425	5492537	5494183
JCNGAGPE_05233	-	hypothetical protein	NA	NA	NA	NA	NA	5494533	5494730
ECJKFODA_00004	-	IS91 family transposase ISSbo1	NA	NA	NA	NA	NA	3675	4874
ECJKFODA_00005	-	hypothetical protein	NA	NA	NA	NA	NA	4884	5072
ECJKFODA_00006	-	hypothetical protein	1	0	1	104	-7.08802	5912	6103
ECJKFODA_00026	silE_2	Silver-binding protein SilE	1	2	1	111	-6.54689	26900	27349
ECJKFODA_00051	-	hypothetical protein	1	0	1	77	-6.65774	47390	47965
ECJKFODA_00052	-	hypothetical protein	1	0	1	57	-6.22224	47996	48490
ECJKFODA_00065	-	hypothetical protein	NA	NA	NA	NA	NA	56024	56221
ECJKFODA_00072	-	IS5 family transposase ISKpn26	1	0	1	124	-7.34317	62003	62983
ECJKFODA_00080	-	IS5 family transposase ISThi1	NA	NA	NA	NA	NA	68939	69259
ECJKFODA_00081	-	IS6 family transposase IS26	1	0	1	178	-7.86164	69453	70157
ECJKFODA_00083	-	IS110 family transposase IS5075	NA	NA	NA	NA	NA	71492	72496
ECJKFODA_00087	-	IS1 family transposase IS1R	1	0	1	81	-6.71907	74643	75020
ECJKFODA_00115	-	IS110 family transposase IS5075	NA	NA	NA	NA	NA	102353	103357
ECJKFODA_00125	-	IS110 family transposase IS5075	NA	NA	NA	NA	NA	112424	113428
ECJKFODA_00150	traQ	Protein TraQ	1	0	1	51	-6.042	150923	151162
ECJKFODA_00155	traN	Mating pair stabilization protein TraN	3	12	3	346	-5.79332	152768	154723
ECJKFODA_00156	-	hypothetical protein	1	0	1	131	-7.4191	154782	155420
ECJKFODA_00164	-	hypothetical protein	1	0	1	98	-6.99186	161645	161863
ECJKFODA_00165	-	hypothetical protein	1	0	1	111	-7.17817	161887	162177
ECJKFODA_00172	-	hypothetical protein	1	0	1	98	-6.99186	166642	166947
ECJKFODA_00176	traM	Relaxosome protein TraM	1	0	1	111	-7.17817	168746	169138
ECJKFODA_00207	-	hypothetical protein	1	0	1	252	-8.36356	188798	190285
ECJKFODA_00208	-	hypothetical protein	1	0	1	71	-6.52665	190282	190494
ECJKFODA_00217	-	hypothetical protein	NA	NA	NA	NA	NA	197694	197882
ECJKFODA_00218	-	IS91 family transposase ISSbo1	NA	NA	NA	NA	NA	197892	199091
GHJMACIB_00054	-	Tn3 family transposase Tn2	0	0	1	444	-9.54921	48312	49220
GHJMACIB_00065	-	IS110 family transposase IS5075	0	0	1	545	-9.84716	57955	58959
GHJMACIB_00067	-	IS6 family transposase IS26	NA	NA	NA	NA	NA	60856	61560
GHJMACIB_00108	ssb_2	Plasmid-derived single-stranded DNA-binding protein	0	0	1	182	-8.26103	90740	91297
GHJMACIB_00109	-	hypothetical protein	NA	NA	NA	NA	NA	91347	91595
GHJMACIB_00110	noc_2	Nucleoid occlusion protein	0	0	1	386	-9.3462	91664	93664
GHJMACIB_00111	psiB_2	Protein PsiB	0	0	1	182	-8.26103	93708	94139
GHJMACIB_00112	-	hypothetical protein	NA	NA	NA	NA	NA	94136	94864
GHJMACIB_00113	-	hypothetical protein	NA	NA	NA	NA	NA	94861	95184
GHJMACIB_00114	-	hypothetical protein	0	0	1	124	-7.70458	96000	96227
GHJMACIB_00115	-	hypothetical protein	NA	NA	NA	NA	NA	96322	96552
GHJMACIB_00116	-	hypothetical protein	0	0	1	357	-9.23278	96601	97476
GHJMACIB_00124	-	IS5 family transposase ISKpn26	0	0	1	269	-8.82693	102629	103609
GHJMACIB_00134	-	hypothetical protein	0	0	1	153	-8.00943	109246	109449
GHJMACIB_00139	-	hypothetical protein	0	0	1	269	-8.82693	111070	111360
MHOCDJNC_00004	-	IS91 family transposase ISSbo1	0	0	1	484	-9.67438	3424	4623
MHOCDJNC_00005	-	hypothetical protein	NA	NA	NA	NA	NA	4633	4821
MHOCDJNC_00011	-	IS110 family transposase ISSm1	NA	NA	NA	NA	NA	10600	11262
MHOCDJNC_00039	ssb	Plasmid-derived single-stranded DNA-binding protein	0	0	1	210	-8.46635	32359	32916
MHOCDJNC_00040	-	hypothetical protein	NA	NA	NA	NA	NA	32966	33214
MHOCDJNC_00041	noc	Nucleoid occlusion protein	0	0	1	383	-9.33619	33283	35283
MHOCDJNC_00042	psiB	Protein PsiB	0	0	1	181	-8.25228	35327	35758
MHOCDJNC_00043	-	hypothetical protein	NA	NA	NA	NA	NA	35755	36483
MHOCDJNC_00044	-	hypothetical protein	NA	NA	NA	NA	NA	36480	36803
MHOCDJNC_00045	-	hypothetical protein	0	0	1	123	-7.69612	37619	37846
MHOCDJNC_00046	-	hypothetical protein	NA	NA	NA	NA	NA	37941	38171
MHOCDJNC_00047	-	hypothetical protein	0	0	1	354	-9.22298	38220	39095
MHOCDJNC_00057	-	hypothetical protein	0	0	1	210	-8.46635	45049	45354
MHOCDJNC_00063	-	hypothetical protein	0	0	1	224	-8.56254	49437	49655
MHOCDJNC_00073	-	hypothetical protein	0	0	1	282	-8.89369	56446	57084
CAHBADIM_00014	-	hypothetical protein	0	0	1	224	-8.70465	8985	9560
CAHBADIM_00015	-	hypothetical protein	0	0	1	165	-8.26903	9591	10085
CAHBADIM_00021	-	hypothetical protein	NA	NA	NA	NA	NA	15257	15547
CAHBADIM_00024	-	hypothetical protein	NA	NA	NA	NA	NA	16546	16860
CAHBADIM_00032	-	hypothetical protein	NA	NA	NA	NA	NA	33635	33823
CAHBADIM_00033	-	IS91 family transposase ISSbo1	0	0	1	650	-10.2452	33833	35032
OJGCCEIE_00010	-	IS1 family transposase IS1D	NA	NA	NA	NA	NA	5499	5774
OJGCCEIE_00011	-	IS1 family transposase IS1R	NA	NA	NA	NA	NA	5819	6196
OJGCCEIE_00024	-	hypothetical protein	34	8	10	553	-5.02178	13387	14103

## Sheet: Z4160
Supplemental Table 1B: Genes essential for growth in LB for Z4160
Gene ID	Gene	Product	Input 1 Reads	Input 2 Read	Input 3 Read	Expected Reads	log(fold change)	Start	Stop
QLD26_00005	dnaA	chromosomal replication initiator protein DnaA	1	1	1	108	-6.72984	1	1404
QLD26_00010	dnaN	DNA polymerase III subunit beta	1	1	1	81	-6.30896	1409	2509
QLD26_00020	gyrB	DNA topoisomerase (ATP-hydrolyzing) subunit B	1	1	1	206	-7.66556	3758	6172
QLD26_00310	-	4-oxalomesaconate tautomerase	3	1	1	59	-4.97654	60465	61550
QLD26_00360	-	hypothetical protein	NA	NA	NA	NA	NA	73440	73532
QLD26_00460	-	tRNA-Sec	NA	NA	NA	NA	NA	88965	89059
QLD26_00575	rpoZ	DNA-directed RNA polymerase subunit omega	1	1	1	29	-4.82253	117553	117828
QLD26_00580	gmk	guanylate kinase	1	1	1	59	-5.85336	117883	118506
QLD26_00675	-	IS1-like element IS1B family transposase	NA	NA	NA	NA	NA	134601	135298
QLD26_00705	dut	dUTP diphosphatase	1	1	1	37	-5.18374	139503	139961
QLD26_00710	coaBC	bifunctional phosphopantothenoylcysteine decarboxylase/phosphopantothenate--cysteine ligase CoaBC	1	1	1	113	-6.80111	139939	141153
QLD26_00720	rpmB	50S ribosomal protein L28	1	1	1	26	-4.67879	142208	142444
QLD26_00735	coaD	pantetheine-phosphate adenylyltransferase	1	1	1	42	-5.38244	143766	144245
QLD26_00740	-	glycosyltransferase family 2 protein	1	1	1	97	-6.57584	144242	145018
QLD26_00745	waaA	lipid IV(A) 3-deoxy-D-manno-octulosonic acid transferase	1	1	1	103	-6.65488	145018	146292
QLD26_00760	-	glycosyltransferase family 4 protein	1	1	1	81	-6.30896	148500	149627
QLD26_00790	rfaC	lipopolysaccharide heptosyltransferase RfaC	1	1	1	78	-6.25927	154971	155942
QLD26_00795	rfaF	ADP-heptose--LPS heptosyltransferase RfaF	1	1	1	94	-6.53463	155946	157004
QLD26_00800	rfaD	ADP-glyceromanno-heptose 6-epimerase	1	1	3	83	-5.64446	157014	157946
QLD26_00845	secB	protein-export chaperone SecB	1	1	1	40	-5.28651	166224	166691
QLD26_00850	gpsA	NAD(P)H-dependent glycerol-3-phosphate dehydrogenase	1	1	1	70	-6.09906	166691	167710
QLD26_00855	cysE	serine O-acetyltransferase	1	1	1	67	-6.04145	167784	168605
QLD26_00925	selB	selenocysteine-specific translation elongation factor	7	3	4	89	-4.12016	182024	183865
QLD26_00930	-	IclR family transcriptional regulator	NA	NA	NA	NA	NA	183908	184000
QLD26_01005	glyQ	glycine--tRNA ligase subunit alpha	1	1	1	86	-6.4035	200452	201363
QLD26_01015	-	IS481-like element ISKpn28 family transposase	NA	NA	NA	NA	NA	203749	204795
QLD26_01115	-	tRNA-Pro	NA	NA	NA	NA	NA	225941	226017
QLD26_01120	-	IS3-like element ISKpn1 family transposase	NA	NA	NA	NA	NA	226179	227542
QLD26_01275	-	SDR family oxidoreductase	1	4	1	53	-4.6151	272420	273178
QLD26_01290	-	iron-containing alcohol dehydrogenase	1	1	3	34	-4.35971	275705	276853
QLD26_01360	nikE	nickel import ATP-binding protein NikE	1	1	1	34	-5.07309	292138	292929
QLD26_01450	tusA	sulfurtransferase TusA	NA	NA	NA	NA	NA	310311	310556
QLD26_01455	zntA	Zn(II)/Cd(II)/Pb(II) translocating P-type ATPase ZntA	1	1	1	105	-6.69284	310660	312870
QLD26_01480	ftsY	signal recognition particle-docking protein FtsY	1	1	1	89	-6.44854	315134	316657
QLD26_01490	ftsX	permease-like cell division protein FtsX	1	3	1	78	-5.60523	317321	318376
QLD26_01495	rpoH	RNA polymerase sigma factor RpoH	1	1	1	70	-6.09906	318646	319500
QLD26_01635	asd	aspartate-semialdehyde dehydrogenase	1	1	1	78	-6.25927	346908	348014
QLD26_01715	bioH	pimeloyl-ACP methyl ester esterase BioH	1	1	1	21	-4.33955	372449	373222
QLD26_01725	feoC	[Fe-S]-dependent transcriptional repressor FeoC	NA	NA	NA	NA	NA	373701	373940
QLD26_01780	-	intracellular growth attenuator family protein	1	1	1	190	-7.54588	386247	388376
QLD26_01800	-	pilus assembly protein PilN	1	1	1	26	-4.67879	392772	393305
QLD26_01805	-	pilus assembly protein PilO	NA	NA	NA	NA	NA	393295	393723
QLD26_01810	-	HofP DNA utilization family protein	NA	NA	NA	NA	NA	393713	394096
QLD26_01825	aroB	3-dehydroquinate synthase	1	1	1	100	-6.61589	396121	397215
QLD26_01830	damX	cell division protein DamX	1	1	1	83	-6.357	397300	398586
QLD26_01835	dam	adenine-specific DNA-methyltransferase	3	1	4	105	-5.20343	398665	399492
QLD26_01885	-	YhfG family protein	NA	NA	NA	NA	NA	410102	410269
QLD26_01970	-	transcriptional regulator	1	1	1	72	-6.15446	425458	426180
QLD26_01975	tusD	sulfurtransferase complex subunit TusD	1	1	1	23	-4.51912	426180	426566
QLD26_01980	tusC	sulfurtransferase complex subunit TusC	1	1	1	31	-4.95324	426566	426925
QLD26_01985	tusB	sulfurtransferase complex subunit TusB	1	1	1	26	-4.67879	426933	427220
QLD26_01990	rpsL	30S ribosomal protein S12	1	1	1	42	-5.38244	427345	427719
QLD26_01995	rpsG	30S ribosomal protein S7	1	1	1	56	-5.7848	427816	428286
QLD26_02000	fusA	elongation factor G	1	1	1	231	-7.82833	428383	430497
QLD26_02025	rpsJ	30S ribosomal protein S10	NA	NA	NA	NA	NA	433528	433839
QLD26_02030	rplC	50S ribosomal protein L3	1	1	1	89	-6.44854	433872	434501
QLD26_02035	rplD	50S ribosomal protein L4	1	1	1	48	-5.55706	434512	435117
QLD26_02040	rplW	50S ribosomal protein L23	1	1	1	23	-4.51912	435114	435416
QLD26_02045	rplB	50S ribosomal protein L2	1	1	1	86	-6.4035	435434	436255
QLD26_02050	rpsS	30S ribosomal protein S19	1	1	1	21	-4.33955	436272	436550
QLD26_02055	rplV	50S ribosomal protein L22	1	1	1	31	-4.95324	436565	436897
QLD26_02060	rpsC	30S ribosomal protein S3	1	1	1	97	-6.57584	436915	437613
QLD26_02065	rplP	50S ribosomal protein L16	1	1	1	48	-5.55706	437626	438036
QLD26_02070	rpmC	50S ribosomal protein L29	NA	NA	NA	NA	NA	438036	438227
QLD26_02075	rpsQ	30S ribosomal protein S17	1	1	1	34	-5.07309	438227	438481
QLD26_02080	rplN	50S ribosomal protein L14	1	1	1	42	-5.38244	438647	439018
QLD26_02085	rplX	50S ribosomal protein L24	1	1	1	37	-5.18374	439029	439343
QLD26_02090	rplE	50S ribosomal protein L5	1	1	1	59	-5.85336	439358	439897
QLD26_02095	rpsN	30S ribosomal protein S14	1	1	1	29	-4.82253	439912	440217
QLD26_02100	rpsH	30S ribosomal protein S8	1	1	1	42	-5.38244	440251	440643
QLD26_02105	rplF	50S ribosomal protein L6	1	1	1	64	-5.98144	440656	441189
QLD26_02110	rplR	50S ribosomal protein L18	1	1	1	40	-5.28651	441199	441552
QLD26_02115	rpsE	30S ribosomal protein S5	1	1	1	67	-6.04145	441567	442070
QLD26_02120	rpmD	50S ribosomal protein L30	1	1	1	21	-4.33955	442074	442253
QLD26_02125	rplO	50S ribosomal protein L15	1	1	1	48	-5.55706	442257	442691
QLD26_02130	secY	preprotein translocase subunit SecY	1	1	1	171	-7.39247	442699	444030
QLD26_02135	rpmJ	50S ribosomal protein L36	NA	NA	NA	NA	NA	444064	444180
QLD26_02140	rpsM	30S ribosomal protein S13	1	1	1	45	-5.47239	444327	444683
QLD26_02145	rpsK	30S ribosomal protein S11	1	1	1	40	-5.28651	444700	445089
QLD26_02150	rpsD	30S ribosomal protein S4	1	1	1	67	-6.04145	445123	445743
QLD26_02155	rpoA	DNA-directed RNA polymerase subunit alpha	1	1	1	92	-6.49223	445769	446758
QLD26_02160	rplQ	50S ribosomal protein L17	1	1	1	31	-4.95324	446799	447185
QLD26_02195	fmt	methionyl-tRNA formyltransferase	1	1	1	108	-6.72984	451654	452601
QLD26_02200	def	peptide deformylase	1	1	1	53	-5.71281	452616	453125
QLD26_02220	tsaC	L-threonylcarbamoyladenylate synthase type 1 TsaC	1	1	1	40	-5.28651	455397	455969
QLD26_02240	-	16S ribosomal RNA	NA	NA	NA	NA	NA	458046	459585
QLD26_02250	rrf	5S ribosomal RNA	NA	NA	NA	NA	NA	462782	462897
QLD26_02255	-	tRNA-Thr	NA	NA	NA	NA	NA	462912	462987
QLD26_02305	-	YlcI/YnfO family protein	1	1	1	21	-4.33955	473906	474091
QLD26_02425	accC	acetyl-CoA carboxylase biotin carboxylase subunit	1	1	1	116	-6.83547	490940	492289
QLD26_02430	accB	acetyl-CoA carboxylase biotin carboxyl carrier protein	1	1	1	37	-5.18374	492300	492767
QLD26_02435	aroQ	type II 3-dehydroquinate dehydratase	1	1	1	48	-5.55706	492790	493242
QLD26_02460	mreB	rod shape-determining protein MreB	1	1	1	92	-6.49223	497821	498864
QLD26_02465	mreC	rod shape-determining protein MreC	1	4	1	86	-5.30546	498935	499927
QLD26_02470	mreD	rod shape-determining protein MreD	1	1	1	64	-5.98144	499927	500415
QLD26_02560	rplM	50S ribosomal protein L13	1	1	1	56	-5.7848	520097	520525
QLD26_02660	lptB	LPS export ABC transporter ATP-binding protein	1	1	1	67	-6.04145	542234	542959
QLD26_02665	lptA	lipopolysaccharide ABC transporter substrate-binding protein LptA	1	1	1	51	-5.63703	542966	543511
QLD26_02670	lptC	LPS export ABC transporter periplasmic protein LptC	1	1	1	81	-6.30896	543480	544055
QLD26_02675	kdsC	3-deoxy-manno-octulosonate-8-phosphatase KdsC	5	5	1	81	-4.39158	544052	544618
QLD26_02715	ibaG	BolA family iron metabolism protein IbaG	NA	NA	NA	NA	NA	550060	550314
QLD26_02720	murA	UDP-N-acetylglucosamine 1-carboxyvinyltransferase	1	1	1	111	-6.76591	550368	551627
QLD26_02730	ispB	octaprenyl diphosphate synthase	1	1	1	78	-6.25927	552153	553124
QLD26_02735	rplU	50S ribosomal protein L21	1	1	1	26	-4.67879	553385	553696
QLD26_02740	rpmA	50S ribosomal protein L27	1	1	1	31	-4.95324	553717	553974
QLD26_02745	-	DMT family transporter	6	7	1	103	-4.45281	554068	555033
QLD26_02775	ftsH	ATP-dependent zinc metalloprotease FtsH	2	1	1	138	-6.43958	559723	561657
QLD26_02785	glmM	phosphoglucosamine mutase	1	1	1	116	-6.83547	562592	563929
QLD26_02790	secG	preprotein translocase subunit SecG	1	1	1	34	-5.07309	564159	564488
QLD26_02795	-	tRNA-Leu	NA	NA	NA	NA	NA	564498	564584
QLD26_02820	-	tRNA-Met	NA	NA	NA	NA	NA	568515	568591
QLD26_02825	rimP	ribosome maturation factor RimP	1	1	1	34	-5.07309	568800	569252
QLD26_02830	nusA	transcription termination factor NusA	1	1	1	89	-6.44854	569280	570767
QLD26_02835	infB	translation initiation factor IF-2	1	1	1	217	-7.74017	570792	573482
QLD26_03045	rnpB	RNase P RNA component class A	1	1	1	34	-5.07309	613496	613878
QLD26_03090	-	YqjK-like family protein	NA	NA	NA	NA	NA	619482	619778
QLD26_03095	-	phage holin family protein	2	1	1	29	-4.1804	619775	620173
QLD26_03275	-	siderophore-interacting protein	3	1	3	67	-4.731	660921	661697
QLD26_03330	-	heme-binding protein	1	1	1	45	-5.47239	672526	672954
QLD26_03395	-	tRNA-Ile	NA	NA	NA	NA	NA	686132	686207
QLD26_03400	mug	G/U mismatch-specific DNA glycosylase	1	1	1	37	-5.18374	686332	686838
QLD26_03405	rpoD	RNA polymerase sigma factor RpoD	1	1	1	122	-6.90186	686938	688779
QLD26_03410	dnaG	DNA primase	1	1	1	174	-7.4154	688998	690743
QLD26_03415	rpsU	30S ribosomal protein S21	1	1	1	23	-4.51912	690855	691070
QLD26_03420	tsaD	tRNA (adenosine(37)-N6)-threonylcarbamoyltransferase complex transferase subunit TsaD	1	1	1	67	-6.04145	691308	692321
QLD26_03435	-	urease accessory protein UreF	1	1	1	34	-5.07309	694753	695427
QLD26_03455	-	urease subunit gamma	1	1	1	18	-4.13442	697941	698243
QLD26_03470	-	hypothetical protein	NA	NA	NA	NA	NA	699224	699343
QLD26_03480	folB	bifunctional dihydroneopterin aldolase/7,8-dihydroneopterin epimerase	1	1	1	40	-5.28651	700200	700583
QLD26_03490	-	multifunctional CCA addition/repair protein	1	1	1	70	-6.09906	701615	702856
QLD26_03510	hldE	bifunctional D-glycero-beta-D-manno-heptose-7-phosphate kinase/D-glycero-beta-D-manno-heptose 1-phosphate adenylyltransferase HldE	1	1	1	56	-5.7848	707968	709401
QLD26_03525	-	accessory factor UbiK family protein	NA	NA	NA	NA	NA	709853	710125
QLD26_03530	ribB	3,4-dihydroxy-2-butanone-4-phosphate synthase	1	1	1	29	-4.82253	710503	711156
QLD26_03580	parE	DNA topoisomerase IV subunit B	1	1	1	144	-7.14058	719194	721089
QLD26_03615	parC	DNA topoisomerase IV subunit A	1	1	1	146	-7.16783	725865	728123
QLD26_03620	plsC	1-acylglycerol-3-phosphate O-acyltransferase	1	1	1	100	-6.61589	728315	729052
QLD26_03760	-	tRNA-Phe	NA	NA	NA	NA	NA	755784	755859
QLD26_03845	ruvX	Holliday junction resolvase RuvX	1	1	1	31	-4.95324	770574	770990
QLD26_03880	metK	methionine adenosyltransferase	1	1	1	83	-6.357	776677	777831
QLD26_03995	pgk	phosphoglycerate kinase	1	1	1	103	-6.65488	802557	803720
QLD26_04025	rpiA	ribose-5-phosphate isomerase RpiA	1	1	1	42	-5.38244	808704	809363
QLD26_04055	pepP	Xaa-Pro aminopeptidase	1	1	14	113	-4.43918	812967	814283
QLD26_04060	ubiH	2-octaprenyl-6-methoxyphenyl hydroxylase	1	1	1	59	-5.85336	814280	815458
QLD26_04065	ubiI	FAD-dependent 2-octaprenylphenol hydroxylase	1	1	1	83	-6.357	815469	816671
QLD26_04090	-	IS3-like element ISKpn1 family transposase	NA	NA	NA	NA	NA	822569	823932
QLD26_04095	-	protein disulfide oxidoreductase	1	1	1	34	-5.07309	824058	824561
QLD26_04135	ygfZ	tRNA-modifying protein YgfZ	1	1	1	53	-5.71281	831322	832305
QLD26_04170	prfB	peptide chain release factor 2	1	1	1	111	-6.76591	837294	838392
QLD26_04175	lysS	lysine--tRNA ligase	1	1	1	111	-6.76591	838402	839919
QLD26_04315	-	fimbrial protein	1	1	1	34	-5.07309	863210	863737
QLD26_04375	mrkB	type 3 fimbria chaperone MrkB	3	6	4	81	-4.13566	875880	876581
QLD26_04425	-	LysR family transcriptional regulator	1	1	1	42	-5.38244	886200	887069
QLD26_04430	-	acetyl-CoA C-acetyltransferase	1	1	1	51	-5.63703	887188	888366
QLD26_04445	-	hypothetical protein	NA	NA	NA	NA	NA	890765	890896
QLD26_04515	-	LysR family transcriptional regulator	1	1	1	34	-5.07309	904866	905792
QLD26_04605	lgt	prolipoprotein diacylglyceryl transferase	1	1	1	72	-6.15446	924414	925289
QLD26_04610	thyA	thymidylate synthase	1	1	1	45	-5.47239	925296	926090
QLD26_04620	-	prepilin peptidase-dependent protein	NA	NA	NA	NA	NA	926825	927382
QLD26_04625	-	DUF2509 family protein	NA	NA	NA	NA	NA	927379	927786
QLD26_04645	recB	exodeoxyribonuclease V subunit beta	1	1	1	206	-7.66556	934487	938023
QLD26_04650	recD	exodeoxyribonuclease V subunit alpha	3	3	4	75	-4.33542	938020	939864
QLD26_04675	-	L-threonine kinase	3	1	1	40	-4.40977	944382	945248
QLD26_04720	-	EutN/CcmL family microcompartment protein	NA	NA	NA	NA	NA	952788	953063
QLD26_04725	pduM	microcompartment protein PduM	1	1	1	29	-4.82253	953067	953558
QLD26_04815	-	decarboxylating cobalt-precorrin-6B (C(15))-methyltransferase	1	1	1	26	-4.67879	968853	969422
QLD26_04825	cbiG	cobalt-precorrin 5A hydrolase	1	1	1	40	-5.28651	970169	971224
QLD26_04870	-	cobyric acid synthase	1	1	1	105	-6.69284	976757	978280
QLD26_04885	-	hypothetical protein	NA	NA	NA	NA	NA	979938	980075
QLD26_04980	-	tRNA-Met	NA	NA	NA	NA	NA	1002488	1002564
QLD26_04990	-	tRNA-Met	NA	NA	NA	NA	NA	1002707	1002783
QLD26_05065	fucO	lactaldehyde reductase	2	5	7	97	-4.36633	1017006	1018154
QLD26_05075	-	sigma-54-dependent Fis family transcriptional regulator	1	1	1	100	-6.61589	1019065	1021008
QLD26_05080	-	hypothetical protein	NA	NA	NA	NA	NA	1021086	1021202
QLD26_05090	-	FAD/NAD(P)-binding protein	1	1	1	64	-5.98144	1022499	1023896
QLD26_05100	-	ATP-binding cassette domain-containing protein	1	1	4	37	-4.20364	1025373	1026395
QLD26_05120	-	acyl-CoA dehydrogenase family protein	1	9	1	70	-4.27785	1029591	1030814
QLD26_05155	-	YqcC family protein	1	1	1	21	-4.33955	1038742	1039071
QLD26_05210	pyrG	CTP synthase (glutamine hydrolyzing)	1	1	1	155	-7.24664	1053919	1055556
QLD26_05215	eno	phosphopyruvate hydratase	1	1	1	100	-6.61589	1055638	1056936
QLD26_05330	ftsB	cell division protein FtsB	1	1	1	42	-5.38244	1086492	1086809
QLD26_05335	ispD	2-C-methyl-D-erythritol 4-phosphate cytidylyltransferase	1	1	1	34	-5.07309	1086829	1087539
QLD26_05340	ispF	2-C-methyl-D-erythritol 2,4-cyclodiphosphate synthase	1	1	1	37	-5.18374	1087539	1088018
QLD26_05440	-	hemin ABC transporter substrate-binding protein	1	1	1	42	-5.38244	1105069	1105887
QLD26_05490	-	manganese/iron ABC transporter ATP-binding protein	1	1	1	37	-5.18374	1115825	1116646
QLD26_05550	hypE	hydrogenase expression/formation protein HypE	1	6	1	62	-4.48547	1130775	1131785
QLD26_05560	-	HypC/HybG/HupF family hydrogenase formation chaperone	NA	NA	NA	NA	NA	1132903	1133175
QLD26_05650	-	HoxN/HupN/NixA family nickel/cobalt transporter	1	1	6	81	-4.89978	1149965	1150978
QLD26_05670	gutQ	arabinose-5-phosphate isomerase GutQ	4	1	1	51	-4.56048	1155354	1156319
QLD26_05690	srlB	PTS glucitol/sorbitol transporter subunit IIA	1	1	1	21	-4.33955	1158461	1158823
QLD26_05715	-	metal ABC transporter permease	1	1	1	37	-5.18374	1162930	1163793
QLD26_05740	alaS	alanine--tRNA ligase	1	1	1	182	-7.48212	1167284	1169911
QLD26_05745	csrA	carbon storage regulator CsrA	1	1	1	21	-4.33955	1170275	1170460
QLD26_05750	-	tRNA-Ser	NA	NA	NA	NA	NA	1170782	1170874
QLD26_05755	-	tRNA-Arg	NA	NA	NA	NA	NA	1170879	1170955
QLD26_05760	-	tRNA-Arg	NA	NA	NA	NA	NA	1171106	1171182
QLD26_05765	-	tRNA-Arg	NA	NA	NA	NA	NA	1171244	1171320
QLD26_05770	-	tRNA-Arg	NA	NA	NA	NA	NA	1171549	1171625
QLD26_05840	proW	glycine betaine/L-proline ABC transporter permease ProW	1	1	5	62	-4.70958	1184124	1185191
QLD26_05860	nrdI	class Ib ribonucleoside-diphosphate reductase assembly flavoprotein NrdI	1	1	1	37	-5.18374	1189830	1190240
QLD26_05915	-	metalloregulator ArsR/SmtB family transcription factor	NA	NA	NA	NA	NA	1197099	1197398
QLD26_05920	-	NAD(P)H-dependent oxidoreductase	1	3	1	48	-4.66357	1197474	1198079
QLD26_05930	-	sigma-54-dependent Fis family transcriptional regulator	4	5	1	81	-4.49785	1199174	1200961
QLD26_05995	-	SDR family oxidoreductase	1	1	4	48	-4.57718	1216204	1216998
QLD26_06025	-	TIM barrel protein	1	1	1	31	-4.95324	1222164	1223027
QLD26_06105	nadK	NAD(+) kinase	1	1	1	53	-5.71281	1238060	1238938
QLD26_06110	grpE	nucleotide exchange factor GrpE	1	1	1	42	-5.38244	1239063	1239653
QLD26_06125	ffh	signal recognition particle protein	1	1	1	78	-6.25927	1242034	1243398
QLD26_06130	rpsP	30S ribosomal protein S16	1	1	1	26	-4.67879	1243658	1243906
QLD26_06135	rimM	ribosome maturation factor RimM	1	1	1	53	-5.71281	1243925	1244473
QLD26_06140	trmD	tRNA (guanosine(37)-N1)-methyltransferase TrmD	1	1	1	67	-6.04145	1244505	1245272
QLD26_06195	pheL	pheA operon leader peptide PheL	NA	NA	NA	NA	NA	1254631	1254678
QLD26_06205	bamD	outer membrane protein assembly factor BamD	1	1	1	83	-6.357	1255391	1256128
QLD26_06225	-	16S ribosomal RNA	NA	NA	NA	NA	NA	1261137	1262676
QLD26_06230	-	tRNA-Glu	NA	NA	NA	NA	NA	1262762	1262837
QLD26_06235	-	23S ribosomal RNA	NA	NA	NA	NA	NA	1263020	1265921
QLD26_06240	rrf	5S ribosomal RNA	NA	NA	NA	NA	NA	1266023	1266138
QLD26_06255	pssA	CDP-diacylglycerol--serine O-phosphatidyltransferase	1	1	1	155	-7.24664	1268248	1269603
QLD26_06320	rseC	SoxR-reducing system protein RseC	1	3	1	37	-4.29028	1282818	1283297
QLD26_06325	lepA	translation elongation factor 4	1	1	1	163	-7.32139	1283483	1285282
QLD26_06330	lepB	signal peptidase I	1	1	1	72	-6.15446	1285298	1286272
QLD26_06335	rnc	ribonuclease III	1	1	1	59	-5.85336	1286522	1287202
QLD26_06340	era	GTPase Era	1	1	1	75	-6.20781	1287199	1288104
QLD26_06350	pdxJ	pyridoxine 5'-phosphate synthase	1	1	1	53	-5.71281	1288865	1289596
QLD26_06355	acpS	holo-ACP synthase	1	1	1	29	-4.82253	1289596	1289976
QLD26_06375	tadA	tRNA adenosine(34) deaminase TadA	1	1	1	23	-4.51912	1292066	1292575
QLD26_06395	qseG	two-component system QseEF-associated lipoprotein QseG	1	1	1	42	-5.38244	1300293	1300979
QLD26_06415	glyA	serine hydroxymethyltransferase	1	1	1	122	-6.90186	1304298	1305551
QLD26_06470	suhB	inositol-1-monophosphatase	1	1	1	75	-6.20781	1318236	1319039
QLD26_06480	iscR	Fe-S cluster assembly transcriptional regulator IscR	1	1	1	37	-5.18374	1320129	1320620
QLD26_06485	iscS	cysteine desulfurase	1	1	1	108	-6.72984	1320799	1322013
QLD26_06545	pbpC	peptidoglycan glycosyltransferase PbpC	1	4	1	157	-6.17043	1335147	1337471
QLD26_06560	rodZ	cytoskeleton protein RodZ	1	1	1	81	-6.30896	1339990	1340985
QLD26_06565	ispG	flavodoxin-dependent (E)-4-hydroxy-3-methylbut-2-enyl-diphosphate synthase	1	1	1	94	-6.53463	1341012	1342133
QLD26_06570	hisS	histidine--tRNA ligase	1	1	1	108	-6.72984	1342225	1343499
QLD26_06585	der	ribosome biogenesis GTPase Der	1	1	1	127	-6.96533	1345457	1346935
QLD26_06600	-	Gfo/Idh/MocA family oxidoreductase	3	3	1	86	-4.98018	1348879	1349958
QLD26_06620	guaA	glutamine-hydrolyzing GMP synthase	1	1	1	105	-6.69284	1353294	1354871
QLD26_06735	dapA	4-hydroxy-tetrahydrodipicolinate synthase	1	1	1	100	-6.61589	1379916	1380794
QLD26_06755	-	GNAT family N-acetyltransferase	1	1	1	105	-6.69284	1383792	1385795
QLD26_06770	dapE	succinyl-diaminopimelate desuccinylase	1	1	1	78	-6.25927	1386846	1387973
QLD26_06780	ypfM	protein YpfM	NA	NA	NA	NA	NA	1388696	1388755
QLD26_06790	aegA	formate-dependent uric acid utilization protein AegA	1	3	1	111	-5.87146	1392369	1394351
QLD26_06835	eutT	ethanolamine utilization cob(I)yrinic acid a,c-diamide adenosyltransferase EutT	1	1	1	37	-5.18374	1403357	1404163
QLD26_06840	pta	phosphate acetyltransferase	1	1	1	45	-5.47239	1404153	1405169
QLD26_06850	eutN	ethanolamine utilization microcompartment protein EutN	NA	NA	NA	NA	NA	1405627	1405914
QLD26_06865	eutG	ethanolamine utilization ethanol dehydrogenase EutG	1	1	1	45	-5.47239	1408168	1409355
QLD26_06885	eutC	ethanolamine ammonia-lyase subunit EutC	1	4	1	51	-4.53934	1413581	1414480
QLD26_06970	ptsJ	transcriptional regulator PtsJ	1	1	1	97	-6.57584	1427274	1428572
QLD26_06985	crr	PTS glucose transporter subunit IIA	3	1	1	34	-4.19637	1429799	1430308
QLD26_07010	zipA	cell division protein ZipA	1	1	1	67	-6.04145	1434901	1435962
QLD26_07015	ligA	NAD-dependent DNA ligase LigA	1	1	1	135	-7.0556	1436032	1438047
QLD26_07035	-	tRNA-Lys	NA	NA	NA	NA	NA	1440362	1440437
QLD26_07040	-	tRNA-Val	NA	NA	NA	NA	NA	1440442	1440517
QLD26_07045	-	tRNA-Val	NA	NA	NA	NA	NA	1440564	1440639
QLD26_07050	-	tRNA-Val	NA	NA	NA	NA	NA	1440685	1440760
QLD26_07055	gltX	glutamate--tRNA ligase	1	1	1	144	-7.14058	1441020	1442438
QLD26_07070	-	tRNA-Ala	NA	NA	NA	NA	NA	1443459	1443534
QLD26_07075	-	tRNA-Ala	NA	NA	NA	NA	NA	1443576	1443651
QLD26_07150	-	cyanate transporter	10	1	1	100	-4.62576	1459265	1460488
QLD26_07210	sixA	phosphohistidine phosphatase SixA	1	1	1	29	-4.82253	1471984	1472469
QLD26_07255	fabB	beta-ketoacyl-ACP synthase I	1	1	1	111	-6.76591	1479974	1481194
QLD26_07290	accD	acetyl-CoA carboxylase, carboxyltransferase subunit beta	1	1	1	62	-5.91882	1487652	1488572
QLD26_07295	folC	bifunctional tetrahydrofolate synthase/dihydrofolate synthase	1	1	1	103	-6.65488	1488648	1489916
QLD26_07315	-	UbiX family flavin prenyltransferase	1	1	1	56	-5.7848	1492987	1493556
QLD26_07355	-	hypothetical protein	NA	NA	NA	NA	NA	1498569	1498685
QLD26_07530	menC	o-succinylbenzoate synthase	1	6	1	59	-4.42003	1535990	1536955
QLD26_07585	glpB	glycerol-3-phosphate dehydrogenase subunit GlpB	1	1	1	56	-5.7848	1547566	1548825
QLD26_07610	nrdB	class Ia ribonucleoside-diphosphate reductase subunit beta	1	1	1	75	-6.20781	1553853	1554983
QLD26_07615	nrdA	class 1a ribonucleoside-diphosphate reductase subunit alpha	1	1	1	217	-7.74017	1555085	1557370
QLD26_07620	-	bifunctional 3-demethylubiquinone 3-O-methyltransferase/2-octaprenyl-6-hydroxy phenol methylase	1	1	1	53	-5.71281	1557715	1558443
QLD26_07625	gyrA	DNA topoisomerase (ATP-hydrolyzing) subunit A	1	1	1	231	-7.82833	1558590	1561223
QLD26_07655	ada	bifunctional DNA-binding transcriptional regulator/O6-methylguanine-DNA methyltransferase Ada	1	1	1	59	-5.85336	1570669	1571733
QLD26_07660	alkB	DNA oxidative demethylase AlkB	1	1	1	45	-5.47239	1571733	1572386
QLD26_07670	mgtE	magnesium transporter	4	3	4	78	-4.28271	1574253	1575689
QLD26_08065	-	tRNA-Pro	NA	NA	NA	NA	NA	1639960	1640036
QLD26_08075	-	YejL family protein	1	1	1	18	-4.13442	1641892	1642119
QLD26_08105	rplY	50S ribosomal protein L25	1	1	1	29	-4.82253	1647129	1647413
QLD26_08240	folE	GTP cyclohydrolase I FolE	1	1	1	51	-5.63703	1680029	1680697
QLD26_08245	yeiB	DUF418 domain-containing protein YeiB	8	3	1	86	-4.30396	1680713	1681870
QLD26_08315	-	SAM-dependent methyltransferase	NA	NA	NA	NA	NA	1697586	1697687
QLD26_08370	-	ABC transporter permease	1	1	1	59	-5.85336	1710026	1710763
QLD26_08395	metG	methionine--tRNA ligase	1	1	13	133	-4.77272	1714117	1716150
QLD26_08520	-	ABC transporter ATP-binding protein	1	3	4	78	-4.75507	1743170	1744033
QLD26_08590	-	response regulator transcription factor	1	5	1	51	-4.36141	1762981	1763682
QLD26_08600	yegD	molecular chaperone	1	1	1	53	-5.71281	1765842	1767194
QLD26_08605	alkA	DNA-3-methyladenine glycosylase 2	1	1	1	37	-5.18374	1767332	1768180
QLD26_08690	-	glycosyltransferase family 1 protein	1	1	1	234	-7.84533	1788808	1789800
QLD26_08700	-	hypothetical protein	1	1	1	313	-8.26733	1790869	1791882
QLD26_08705	-	lipopolysaccharide biosynthesis protein	1	1	1	362	-8.47826	1791903	1793336
QLD26_08715	-	mannose-1-phosphate guanylyltransferase/mannose-6-phosphate isomerase	1	9	1	81	-4.48739	1795152	1796567
QLD26_08720	rfbK1	O9 family phosphomannomutase RfbK1	1	1	1	89	-6.44854	1796590	1797960
QLD26_08725	ugd	UDP-glucose 6-dehydrogenase	1	1	1	163	-7.32139	1798124	1799290
QLD26_08730	-	small membrane protein	1	1	1	21	-4.33955	1799714	1799836
QLD26_08735	-	NAD-dependent epimerase	1	15	1	100	-4.16568	1800237	1801241
QLD26_08785	hisA	1-(5-phosphoribosyl)-5-[(5- phosphoribosylamino)methylideneamino]imidazole-4- carboxamide isomerase	1	1	1	42	-5.38244	1811805	1812542
QLD26_08815	hisL	his operon leader peptide	NA	NA	NA	NA	NA	1817643	1817693
QLD26_08835	-	helix-turn-helix domain-containing protein	NA	NA	NA	NA	NA	1821454	1821765
QLD26_08875	cobT	nicotinate-nucleotide--dimethylbenzimidazole phosphoribosyltransferase	1	1	1	53	-5.71281	1830464	1831531
QLD26_08895	-	LysR family transcriptional regulator	1	1	1	53	-5.71281	1834140	1835096
QLD26_08900	-	lipoate--protein ligase family protein	1	1	1	45	-5.47239	1835056	1835796
QLD26_08920	-	hypothetical protein	1	1	1	26	-4.67879	1839885	1840013
QLD26_08935	-	LysR substrate-binding domain-containing protein	1	1	1	67	-6.04145	1840791	1841705
QLD26_08940	-	hypothetical protein	1	1	1	40	-5.28651	1841837	1842412
QLD26_09005	-	conjugal transfer protein	1	1	1	42	-5.38244	1858747	1859052
QLD26_09170	-	tRNA-Asn	NA	NA	NA	NA	NA	1906017	1906092
QLD26_09210	-	tRNA-Asn	NA	NA	NA	NA	NA	1914940	1915015
QLD26_09240	-	tRNA-Asn	NA	NA	NA	NA	NA	1920180	1920255
QLD26_09360	pgsA	CDP-diacylglycerol--glycerol-3-phosphate 3-phosphatidyltransferase	1	1	1	42	-5.38244	1941743	1942291
QLD26_09365	-	tRNA-Gly	NA	NA	NA	NA	NA	1942442	1942517
QLD26_09370	-	tRNA-Cys	NA	NA	NA	NA	NA	1942558	1942631
QLD26_09375	-	tRNA-Leu	NA	NA	NA	NA	NA	1942645	1942731
QLD26_09420	-	DUF2766 family protein	NA	NA	NA	NA	NA	1949477	1949728
QLD26_09485	argS	arginine--tRNA ligase	1	1	1	141	-7.1128	1962469	1964202
QLD26_09525	aspS	aspartate--tRNA ligase	1	1	1	124	-6.93395	1969790	1971577
QLD26_09535	-	YebC/PmpR family DNA-binding transcriptional regulator	1	1	1	59	-5.85336	1972050	1972790
QLD26_09540	ruvC	crossover junction endodeoxyribonuclease RuvC	1	1	1	31	-4.95324	1972825	1973346
QLD26_09550	ruvB	Holliday junction branch migration DNA helicase RuvB	1	7	4	81	-4.31639	1974046	1975056
QLD26_09555	znuB	zinc ABC transporter permease subunit ZnuB	1	1	1	45	-5.47239	1975120	1975905
QLD26_09605	-	bifunctional 4-hydroxy-2-oxoglutarate aldolase/2-dehydro-3-deoxy-phosphogluconate aldolase	1	1	1	48	-5.55706	1986489	1987130
QLD26_09650	-	YebY family protein	NA	NA	NA	NA	NA	1994186	1994524
QLD26_09825	tsaB	tRNA (adenosine(37)-N6)-threonylcarbamoyltransferase complex dimerization subunit type 1 TsaB	1	1	1	45	-5.47239	2029260	2029955
QLD26_09840	rnd	ribonuclease D	6	6	1	75	-4.09677	2032548	2033663
QLD26_09875	-	DUF1971 domain-containing protein	1	1	1	23	-4.51912	2037180	2037524
QLD26_09915	dadX	catabolic alanine racemase DadX	1	1	1	72	-6.15446	2044089	2045159
QLD26_09925	ldcA	muramoyltetrapeptide carboxypeptidase	1	4	1	45	-4.37472	2047002	2047916
QLD26_09980	-	PhnD/SsuA/transferrin family substrate-binding protein	1	1	1	48	-5.55706	2061864	2062664
QLD26_09990	-	hypothetical protein	1	1	1	23	-4.51912	2063122	2063265
QLD26_10040	-	ATP-binding cassette domain-containing protein	7	1	1	53	-4.17031	2074245	2075120
QLD26_10105	-	IS1-like element IS1B family transposase	NA	NA	NA	NA	NA	2086257	2086954
QLD26_10145	-	DUF6392 family protein	1	1	1	30	-4.88937	2091246	2091398
QLD26_10175	-	DUF6392 family protein	1	1	1	53	-5.71281	2094635	2094890
QLD26_10195	-	hypothetical protein	NA	NA	NA	NA	NA	2097338	2097454
QLD26_10225	-	DUF6392 family protein	1	1	1	31	-4.95324	2101001	2101159
QLD26_10290	pth	aminoacyl-tRNA hydrolase	1	1	1	51	-5.63703	2114637	2115221
QLD26_10310	prs	ribose-phosphate diphosphokinase	1	1	1	94	-6.53463	2118842	2119789
QLD26_10315	ispE	4-(cytidine 5'-diphospho)-2-C-methyl-D-erythritol kinase	1	1	1	72	-6.15446	2119973	2120821
QLD26_10320	lolB	lipoprotein insertase outer membrane protein LolB	1	1	1	45	-5.47239	2120821	2121432
QLD26_10325	hemA	glutamyl-tRNA reductase	1	1	1	81	-6.30896	2121703	2122959
QLD26_10330	prfA	peptide chain release factor 1	1	1	1	64	-5.98144	2123002	2124084
QLD26_10345	sirB1	invasion regulator SirB1	1	1	1	56	-5.7848	2125328	2126140
QLD26_10350	kdsA	3-deoxy-8-phosphooctulonate synthase	1	1	1	62	-5.91882	2126180	2127034
QLD26_10375	-	DsrE/DsrF/TusD sulfur relay family protein	1	1	1	18	-4.13442	2130230	2130583
QLD26_10385	-	CmpA/NrtA family ABC transporter substrate-binding protein	1	1	5	70	-4.89014	2132075	2133331
QLD26_10395	-	ABC transporter ATP-binding protein	1	1	1	30	-4.88937	2134227	2135015
QLD26_10445	narJ	nitrate reductase molybdenum cofactor assembly chaperone	1	1	1	40	-5.28651	2153041	2153751
QLD26_10465	-	RtT sRNA	NA	NA	NA	NA	NA	2156053	2156183
QLD26_10475	-	tRNA-Tyr	NA	NA	NA	NA	NA	2156403	2156487
QLD26_10485	-	tRNA-Tyr	NA	NA	NA	NA	NA	2156703	2156787
QLD26_10595	-	hypothetical protein	NA	NA	NA	NA	NA	2178138	2178278
QLD26_10635	thrS	threonine--tRNA ligase	1	1	1	215	-7.72188	2184029	2185957
QLD26_10640	infC	translation initiation factor IF-3	1	1	1	64	-5.98144	2185961	2186503
QLD26_10645	rpmI	50S ribosomal protein L35	1	1	1	26	-4.67879	2186596	2186793
QLD26_10650	rplT	50S ribosomal protein L20	1	1	1	48	-5.55706	2186844	2187200
QLD26_10655	pheM	pheST operon leader peptide PheM	NA	NA	NA	NA	NA	2187324	2187368
QLD26_10660	pheS	phenylalanine--tRNA ligase subunit alpha	1	1	1	70	-6.09906	2187507	2188490
QLD26_10665	pheT	phenylalanine--tRNA ligase subunit beta	1	1	1	146	-7.16783	2188506	2190893
QLD26_10770	-	GlsB/YeaQ/YmgE family stress response membrane protein	1	1	1	34	-5.07309	2211616	2211864
QLD26_10825	-	efflux RND transporter periplasmic adaptor subunit	1	1	1	34	-5.07309	2221956	2223065
QLD26_10865	sufD	Fe-S cluster assembly protein SufD	4	1	1	81	-5.23202	2231060	2232334
QLD26_10905	fumD	fumarate hydratase FumD	NA	NA	NA	NA	NA	2237594	2237806
QLD26_10930	-	substrate-binding domain-containing protein	1	1	1	40	-5.28651	2242745	2243488
QLD26_10960	mhpB	3-carboxyethylcatechol 2,3-dioxygenase	1	4	1	45	-4.37472	2249021	2249965
QLD26_11015	-	acyl-CoA dehydrogenase family protein	1	1	1	48	-5.55706	2260150	2261301
QLD26_11020	-	ABC transporter substrate-binding protein	4	4	1	56	-4.09298	2261307	2262269
QLD26_11025	-	ABC transporter substrate-binding protein	7	1	1	67	-4.49868	2262266	2263303
QLD26_11035	-	ABC transporter ATP-binding protein	1	1	1	40	-5.28651	2264273	2265046
QLD26_11050	-	iron ABC transporter permease	1	1	1	37	-5.18374	2268685	2269704
QLD26_11055	-	iron ABC transporter permease	1	1	1	53	-5.71281	2269701	2270753
QLD26_11065	-	MurR/RpiR family transcriptional regulator	1	6	1	51	-4.20378	2271686	2272619
QLD26_11110	-	M20 aminoacylase family protein	1	1	1	62	-5.91882	2280304	2281461
QLD26_11160	ccmA	cytochrome c biogenesis heme-transporting ATPase CcmA	NA	NA	NA	NA	NA	2294135	2294758
QLD26_11165	ccmB	heme exporter protein CcmB	NA	NA	NA	NA	NA	2294755	2295414
QLD26_11175	ccmD	heme exporter protein CcmD	NA	NA	NA	NA	NA	2296198	2296428
QLD26_11180	ccmE	cytochrome c maturation protein CcmE	1	4	1	53	-4.6151	2296412	2296870
QLD26_11200	ccmI	c-type cytochrome biogenesis protein CcmI	1	1	1	51	-5.63703	2299825	2300667
QLD26_11205	-	IS1-like element IS1B family transposase	NA	NA	NA	NA	NA	2301786	2302483
QLD26_11240	-	3-hydroxyacyl-CoA dehydrogenase family protein	1	1	1	34	-5.07309	2309232	2310155
QLD26_11265	-	hypothetical protein	NA	NA	NA	NA	NA	2313799	2313939
QLD26_11285	-	tautomerase family protein	NA	NA	NA	NA	NA	2317137	2317385
QLD26_11335	-	cytosine deaminase	1	1	1	42	-5.38244	2326666	2327949
QLD26_11355	-	amidohydrolase family protein	1	1	8	72	-4.56539	2331332	2332750
QLD26_11475	-	MBL fold metallo-hydrolase	1	6	1	62	-4.48547	2353527	2354363
QLD26_11505	-	tRNA-Val	NA	NA	NA	NA	NA	2359393	2359469
QLD26_11535	-	riboflavin synthase	1	1	1	59	-5.85336	2362734	2363369
QLD26_11590	rnt	ribonuclease T	1	1	1	37	-5.18374	2372976	2373623
QLD26_11670	tyrS	tyrosine--tRNA ligase	1	1	1	103	-6.65488	2386420	2387694
QLD26_11750	add	adenosine deaminase	1	1	1	64	-5.98144	2401840	2402841
QLD26_12050	-	adenylate kinase	1	1	1	34	-5.07309	2460028	2460579
QLD26_12055	-	MsnO8 family LLM class oxidoreductase	4	1	1	53	-4.63623	2460671	2461678
QLD26_12060	-	M20 peptidase aminoacylase family protein	1	1	1	37	-5.18374	2461668	2462789
QLD26_12085	-	transporter substrate-binding domain-containing protein	1	1	1	59	-5.85336	2467336	2468187
QLD26_12090	-	glutathione S-transferase family protein	5	1	1	48	-4.30669	2468265	2468882
QLD26_12095	pptA	tautomerase PptA	NA	NA	NA	NA	NA	2468953	2469180
QLD26_12130	-	ABC transporter ATP-binding protein	1	4	1	40	-4.18886	2476734	2477438
QLD26_12140	-	iron ABC transporter permease	1	1	1	81	-6.30896	2478461	2480116
QLD26_12195	catC	muconolactone Delta-isomerase	1	1	1	42	-5.38244	2494046	2494336
QLD26_12220	benD	benzoate diol dehydrogenase BenD	1	1	1	45	-5.47239	2498342	2499115
QLD26_12270	-	alkylhydroperoxidase domain protein	1	1	1	70	-6.09906	2508300	2509391
QLD26_12285	-	ABC transporter permease	1	4	1	51	-4.53934	2512000	2512848
QLD26_12290	-	ABC transporter permease	1	1	1	62	-5.91882	2512845	2513789
QLD26_12310	-	helix-turn-helix domain-containing protein	NA	NA	NA	NA	NA	2517691	2517906
QLD26_12315	-	hypothetical protein	NA	NA	NA	NA	NA	2518174	2518326
QLD26_12385	-	hypothetical protein	NA	NA	NA	NA	NA	2529064	2529246
QLD26_12415	-	hypothetical protein	NA	NA	NA	NA	NA	2533745	2533891
QLD26_12425	-	oxygenase MpaB family protein	1	1	1	56	-5.7848	2534541	2535410
QLD26_12505	pqqF	pyrroloquinoline quinone biosynthesis protein PqqF	1	1	1	108	-6.72984	2553541	2555826
QLD26_12515	pqqD	pyrroloquinoline quinone biosynthesis peptide chaperone PqqD	NA	NA	NA	NA	NA	2556955	2557233
QLD26_12540	-	alpha/beta hydrolase	4	1	1	97	-5.49805	2560437	2561429
QLD26_12550	-	ATP-binding protein	1	1	1	89	-6.44854	2562253	2563596
QLD26_12560	-	LysR substrate-binding domain-containing protein	1	1	1	29	-4.82253	2565318	2566211
QLD26_12585	-	ABC transporter ATP-binding protein	1	1	1	26	-4.67879	2571286	2572014
QLD26_12640	hpxA	allantoin racemase	1	1	1	42	-5.38244	2583144	2584009
QLD26_12690	-	hypothetical protein	NA	NA	NA	NA	NA	2591898	2592089
QLD26_12710	-	hypothetical protein	1	1	1	18	-4.13442	2594158	2594280
QLD26_12725	hpxZ	oxalurate catabolism protein HpxZ	4	1	1	37	-4.1073	2596146	2596532
QLD26_12730	-	AtzE family amidohydrolase	1	1	1	53	-5.71281	2596529	2597926
QLD26_12735	hpxX	oxalurate catabolism protein HpxX	NA	NA	NA	NA	NA	2597923	2598108
QLD26_12775	hpxK	allantoate amidohydrolase	1	1	1	42	-5.38244	2605027	2606286
QLD26_12790	-	E3 ubiquitin--protein ligase	1	1	1	45	-5.47239	2608426	2608959
QLD26_12850	-	IS1-like element IS1B family transposase	NA	NA	NA	NA	NA	2619641	2620338
QLD26_12890	-	glutamine amidotransferase	1	1	1	64	-5.98144	2627050	2627805
QLD26_13060	-	hypothetical protein	1	1	1	26	-4.67879	2663247	2663486
QLD26_13105	-	VOC family protein	1	1	1	34	-5.07309	2672149	2672538
QLD26_13270	uraH	hydroxyisourate hydrolase	1	1	1	29	-4.82253	2707872	2708198
QLD26_13275	uraD	2-oxo-4-hydroxy-4-carboxy-5-ureidoimidazoline decarboxylase	1	1	1	23	-4.51912	2708195	2708695
QLD26_13295	hpxD	molybdenum cofactor-independent xanthine hydroxylase subunit HpxD	1	1	1	62	-5.91882	2712582	2713619
QLD26_13300	hpxE	molybdenum cofactor-independent xanthine hydroxylase subunit HpxE	4	1	1	53	-4.63623	2713631	2714605
QLD26_13400	-	hypothetical protein	1	1	1	40	-5.28651	2730013	2730207
QLD26_13450	-	LysR family transcriptional regulator	1	1	1	48	-5.55706	2738775	2739653
QLD26_13465	-	DeoR/GlpR family DNA-binding transcription regulator	5	1	1	45	-4.22205	2741193	2741954
QLD26_13475	-	four-carbon acid sugar kinase family protein	1	1	1	51	-5.63703	2742935	2744170
QLD26_13480	-	iron-containing alcohol dehydrogenase	1	1	8	62	-4.329	2744345	2745493
QLD26_13505	-	SDR family oxidoreductase	1	1	1	21	-4.33955	2749515	2750192
QLD26_13525	-	hypothetical protein	1	1	1	18	-4.13442	2753230	2753358
QLD26_13555	-	helix-turn-helix domain-containing protein	1	1	1	23	-4.51912	2757006	2757488
QLD26_13565	urtD	urea ABC transporter ATP-binding protein UrtD	1	1	1	26	-4.67879	2758232	2759029
QLD26_13575	urtB	urea ABC transporter permease subunit UrtB	1	1	11	72	-4.12633	2760102	2761676
QLD26_13605	-	GNAT family N-acetyltransferase	1	1	1	31	-4.95324	2766233	2766673
QLD26_13610	-	LacI family DNA-binding transcriptional regulator	1	1	1	42	-5.38244	2766928	2767992
QLD26_13650	-	four-carbon acid sugar kinase family protein	5	1	1	56	-4.53433	2777197	2778462
QLD26_13705	-	hypothetical protein	1	1	1	26	-4.67879	2786921	2787043
QLD26_13715	-	small membrane protein	1	1	1	29	-4.82253	2787743	2787865
QLD26_13725	-	SOS response-associated peptidase	4	1	1	51	-4.56048	2788220	2788894
QLD26_13810	dmsD	Tat proofreading chaperone DmsD	1	1	1	23	-4.51912	2804466	2805074
QLD26_13815	clcB	voltage-gated ClC-type chloride channel ClcB	1	9	1	92	-4.67012	2805208	2806503
QLD26_13900	mdcE	biotin-independent malonate decarboxylase subunit gamma	1	1	6	62	-4.50809	2821262	2822062
QLD26_13910	-	malonate decarboxylase holo-ACP synthase	1	1	1	34	-5.07309	2823162	2823779
QLD26_13915	mdcH	malonate decarboxylase subunit epsilon	1	1	1	51	-5.63703	2823779	2824681
QLD26_13990	-	3-carboxy-cis,cis-muconate cycloisomerase	1	1	1	53	-5.71281	2845468	2846820
QLD26_14135	-	YdgA family protein	1	4	5	94	-4.74437	2875905	2877482
QLD26_14140	-	Mal regulon transcriptional regulator MalI	1	1	1	59	-5.85336	2877522	2878550
QLD26_14205	-	hypothetical protein	1	1	1	18	-4.13442	2889381	2889518
QLD26_14210	-	YdcF family protein	1	1	1	40	-5.28651	2889580	2890380
QLD26_14225	astE	succinylglutamate desuccinylase	1	1	1	53	-5.71281	2893732	2894727
QLD26_14235	astD	succinylglutamate-semialdehyde dehydrogenase	1	1	11	78	-4.23182	2896100	2897566
QLD26_14350	paaK	phenylacetate-CoA oxygenase/reductase subunit PaaK	7	1	1	83	-4.68792	2921965	2923035
QLD26_14385	-	zinc-dependent alcohol dehydrogenase family protein	1	1	1	51	-5.63703	2930622	2931605
QLD26_14400	feaR	transcriptional regulator FeaR	1	1	1	59	-5.85336	2934399	2935301
QLD26_14545	-	helix-turn-helix domain-containing protein	1	1	1	21	-4.33955	2964564	2965112
QLD26_14570	-	aromatic alcohol reductase	1	1	5	62	-4.70958	2969017	2969946
QLD26_14575	-	DUF1471 domain-containing protein	NA	NA	NA	NA	NA	2969972	2970178
QLD26_14590	-	TetR/AcrR family transcriptional regulator	1	1	1	45	-5.47239	2972026	2972619
QLD26_14645	-	maltose transporter permease	1	1	1	70	-6.09906	2986047	2986388
QLD26_14660	-	hypothetical protein	1	10	1	171	-5.45533	2988745	2989512
QLD26_14675	-	IS5 family transposase	NA	NA	NA	NA	NA	2991113	2992081
QLD26_14690	tssH	type VI secretion system ATPase TssH	5	14	1	133	-4.31621	2995115	2997769
QLD26_14850	pspB	envelope stress response membrane protein PspB	NA	NA	NA	NA	NA	3029081	3029305
QLD26_14875	-	helix-turn-helix domain-containing protein	4	4	12	135	-4.33542	3033920	3036229
QLD26_14905	sapD	putrescine export ABC transporter ATP-binding protein SapD	7	1	1	64	-4.31333	3041870	3042862
QLD26_14925	fabI	enoyl-ACP reductase FabI	1	1	1	59	-5.85336	3046086	3046874
QLD26_14955	yciH	stress response translation initiation inhibitor YciH	1	1	1	18	-4.13442	3052023	3052349
QLD26_14965	lapB	lipopolysaccharide assembly protein LapB	1	1	1	89	-6.44854	3053278	3054447
QLD26_14970	-	LapA family protein	1	1	1	23	-4.51912	3054454	3054762
QLD26_14980	ribA	GTP cyclohydrolase II	1	1	1	51	-5.63703	3055829	3056431
QLD26_15025	cobO	cob(I)yrinic acid a,c-diamide adenosyltransferase	1	1	1	37	-5.18374	3066634	3067224
QLD26_15045	-	hypothetical protein	1	1	1	105	-6.69284	3070534	3070956
QLD26_15130	-	SDR family NAD(P)-dependent oxidoreductase	1	4	1	45	-4.37472	3088626	3089333
QLD26_15180	hxpB	hexitol phosphatase HxpB	1	1	1	40	-5.28651	3099130	3099798
QLD26_15235	-	IS1-like element IS1B family transposase	NA	NA	NA	NA	NA	3110422	3111119
QLD26_15240	-	PTS N,N'-diacetylchitobiose transporter subunit IIC	1	1	1	37	-5.18374	3111134	3111355
QLD26_15260	nadE	ammonia-dependent NAD(+) synthetase	1	1	1	70	-6.09906	3112723	3113550
QLD26_15280	astB	N-succinylarginine dihydrolase	1	1	1	64	-5.98144	3116407	3117732
QLD26_15285	astD	succinylglutamate-semialdehyde dehydrogenase	4	1	1	83	-5.27993	3117729	3119207
QLD26_15310	-	TVP38/TMEM64 family protein	1	1	1	34	-5.07309	3123557	3124267
QLD26_15315	-	carboxymuconolactone decarboxylase family protein	1	1	1	34	-5.07309	3124264	3124824
QLD26_15320	-	ABC transporter substrate-binding protein	1	1	1	72	-6.15446	3124827	3126005
QLD26_15325	-	ABC transporter permease subunit	1	1	1	64	-5.98144	3125978	3127513
QLD26_15330	-	ATP-binding cassette domain-containing protein	1	1	1	26	-4.67879	3127513	3128158
QLD26_15375	-	NAD(P)H nitroreductase	1	1	1	31	-4.95324	3138162	3138713
QLD26_15390	pncA	bifunctional nicotinamidase/pyrazinamidase	1	1	1	34	-5.07309	3141900	3142541
QLD26_15415	gapA	glyceraldehyde-3-phosphate dehydrogenase	1	1	1	103	-6.65488	3145639	3146634
QLD26_15525	-	CynX/NimT family MFS transporter	1	1	5	64	-4.77229	3164805	3165980
QLD26_15605	-	hypothetical protein	1	1	1	18	-4.13442	3179739	3179951
QLD26_15740	-	helix-turn-helix transcriptional regulator	1	1	1	40	-5.28651	3203841	3204140
QLD26_15755	-	YoaK family small membrane protein	NA	NA	NA	NA	NA	3206576	3206677
QLD26_15805	-	hypothetical protein	NA	NA	NA	NA	NA	3216724	3216888
QLD26_15815	-	hypothetical protein	NA	NA	NA	NA	NA	3218086	3218265
QLD26_15870	-	hypothetical protein	1	1	1	18	-4.13442	3226803	3226976
QLD26_15890	icd	NADP-dependent isocitrate dehydrogenase	1	1	1	100	-6.61589	3228790	3230040
QLD26_15900	-	NUDIX hydrolase	1	1	1	23	-4.51912	3230948	3231406
QLD26_15905	mnmA	tRNA 2-thiouridine(34) synthase MnmA	1	1	1	108	-6.72984	3231463	3232569
QLD26_15910	hflD	high frequency lysogenization protein HflD	1	1	1	37	-5.18374	3232624	3233265
QLD26_15915	purB	adenylosuccinate lyase	1	1	1	113	-6.80111	3233269	3234639
QLD26_15925	-	AraC family transcriptional regulator	5	1	1	67	-4.79085	3235140	3235946
QLD26_16040	lolE	lipoprotein-releasing ABC transporter permease subunit LolE	1	1	1	108	-6.72984	3260801	3262045
QLD26_16045	lolD	lipoprotein-releasing ABC transporter ATP-binding protein LolD	1	1	1	40	-5.28651	3262045	3262746
QLD26_16050	lolC	lipoprotein-releasing ABC transporter permease subunit LolC	1	1	1	97	-6.57584	3262739	3263938
QLD26_16065	-	L,D-transpeptidase family protein	1	4	5	75	-4.41664	3267853	3268812
QLD26_16145	holB	DNA polymerase III subunit delta'	1	1	1	64	-5.98144	3281481	3282485
QLD26_16150	tmk	dTMP kinase	1	1	1	51	-5.63703	3282482	3283123
QLD26_16170	acpP	acyl carrier protein	1	1	1	23	-4.51912	3286403	3286639
QLD26_16175	fabG	3-oxoacyl-ACP reductase FabG	1	1	1	81	-6.30896	3286850	3287584
QLD26_16180	fabD	ACP S-malonyltransferase	1	1	1	67	-6.04145	3287597	3288526
QLD26_16185	-	beta-ketoacyl-ACP synthase III	1	1	1	83	-6.357	3288542	3289495
QLD26_16215	rne	ribonuclease E	1	1	1	190	-7.54588	3293978	3297211
QLD26_16230	murJ	murein biosynthesis integral membrane protein MurJ	1	1	1	133	-7.02613	3299563	3301098
QLD26_16235	-	Gfo/Idh/MocA family oxidoreductase	1	1	1	59	-5.85336	3301210	3302121
QLD26_16355	-	tRNA-Ser	NA	NA	NA	NA	NA	3323379	3323466
QLD26_16375	-	IS1-like element IS1B family transposase	NA	NA	NA	NA	NA	3326004	3326701
QLD26_16380	-	LysR family transcriptional regulator	1	1	1	45	-5.47239	3326727	3327632
QLD26_16395	-	tRNA-Ser	NA	NA	NA	NA	NA	3329449	3329536
QLD26_16400	-	RtT sRNA	NA	NA	NA	NA	NA	3329580	3329717
QLD26_16430	-	DUF3574 domain-containing protein	1	1	1	18	-4.13442	3336432	3336866
QLD26_16470	rutD	pyrimidine utilization protein D	1	1	1	45	-5.47239	3346577	3347380
QLD26_16475	-	malonic semialdehyde reductase	1	1	1	26	-4.67879	3347377	3347967
QLD26_16480	rutF	pyrimidine utilization flavin reductase protein F	1	1	1	23	-4.51912	3347978	3348472
QLD26_16575	-	tartrate dehydrogenase	4	1	1	75	-5.13105	3365197	3366282
QLD26_16615	-	tRNA-Ser	NA	NA	NA	NA	NA	3373455	3373542
QLD26_16630	tusE	sulfurtransferase TusE	1	1	1	34	-5.07309	3376332	3376661
QLD26_16635	yccX	acylphosphatase	1	1	1	21	-4.33955	3376658	3376939
QLD26_16715	fabA	bifunctional 3-hydroxydecanoyl-ACP dehydratase/trans-2-decenoyl-ACP isomerase	1	1	1	45	-5.47239	3391452	3391970
QLD26_16720	rmf	ribosome modulation factor	NA	NA	NA	NA	NA	3392039	3392206
QLD26_16785	ssuB	aliphatic sulfonates ABC transporter ATP-binding protein	1	1	1	37	-5.18374	3406607	3407380
QLD26_16825	asnS	asparagine--tRNA ligase	1	1	1	122	-6.90186	3417792	3419192
QLD26_16855	mukB	chromosome partition protein MukB	1	1	1	283	-8.12141	3425816	3430264
QLD26_16860	mukE	chromosome partition protein MukE	1	1	1	62	-5.91882	3430264	3430968
QLD26_16865	mukF	chromosome partition protein MukF	1	1	1	94	-6.53463	3430949	3432271
QLD26_16885	kdsB	3-deoxy-manno-octulosonate cytidylyltransferase	1	1	1	51	-5.63703	3434977	3435723
QLD26_16890	ycaR	protein YcaR	1	1	1	23	-4.51912	3435720	3435902
QLD26_16900	lpxK	tetraacyldisaccharide 4'-kinase	1	1	1	62	-5.91882	3437250	3438230
QLD26_16905	msbA	lipid A ABC transporter ATP-binding protein/permease MsbA	1	1	1	149	-7.19458	3438227	3439975
QLD26_16925	cmk	(d)CMP kinase	1	1	1	45	-5.47239	3444728	3445411
QLD26_16985	serS	serine--tRNA ligase	1	1	1	105	-6.69284	3461015	3462307
QLD26_16995	lolA	outer membrane lipoprotein chaperone LolA	1	1	1	53	-5.71281	3463750	3464361
QLD26_17000	ftsK	DNA translocase FtsK	3	21	1	316	-5.23344	3464484	3468737
QLD26_17015	cydD	cysteine/glutathione ABC transporter permease/ATP-binding protein CydD	9	1	1	135	-5.1593	3470983	3472749
QLD26_17020	cydC	cysteine/glutathione ABC transporter ATP-binding protein/permease CydC	1	5	1	122	-5.62394	3472750	3474471
QLD26_17030	infA	translation initiation factor IF-1	1	1	1	31	-4.95324	3475571	3475789
QLD26_17095	ltaE	low-specificity L-threonine aldolase	1	1	1	94	-6.53463	3491478	3492479
QLD26_17260	-	hypothetical protein	NA	NA	NA	NA	NA	3524237	3524365
QLD26_17345	-	LacI family DNA-binding transcriptional regulator	1	1	1	70	-6.09906	3546100	3547230
QLD26_17450	-	DUF1471 domain-containing protein	NA	NA	NA	NA	NA	3570893	3571153
QLD26_17515	hlyD	secretion protein HlyD	1	1	1	70	-6.09906	3583063	3584058
QLD26_17560	moaE	molybdopterin synthase catalytic subunit MoaE	1	1	1	29	-4.82253	3593028	3593480
QLD26_17600	pmrB	two-component system sensor histidine kinase PmrB	3	1	1	51	-4.76024	3599400	3600497
QLD26_17620	bioD	dethiobiotin synthase	1	1	1	64	-5.98144	3604142	3604864
QLD26_17625	bioC	malonyl-ACP O-methyltransferase BioC	1	1	1	45	-5.47239	3604857	3605612
QLD26_17630	bioF	8-amino-7-oxononanoate synthase	1	1	1	42	-5.38244	3605596	3606753
QLD26_17825	-	oxalacetate decarboxylase subunit beta	1	4	1	45	-4.37472	3648337	3649638
QLD26_17830	oadA	sodium-extruding oxaloacetate decarboxylase subunit alpha	1	1	5	67	-4.83241	3649654	3651420
QLD26_17835	-	oxaloacetate decarboxylase subunit gamma	NA	NA	NA	NA	NA	3651436	3651687
QLD26_17895	-	tRNA-Lys	NA	NA	NA	NA	NA	3661706	3661781
QLD26_17905	-	tRNA-Lys	NA	NA	NA	NA	NA	3662137	3662212
QLD26_17915	-	tRNA-Lys	NA	NA	NA	NA	NA	3662344	3662419
QLD26_17925	-	tRNA-Lys	NA	NA	NA	NA	NA	3662623	3662698
QLD26_17995	odhB	2-oxoglutarate dehydrogenase complex dihydrolipoyllysine-residue succinyltransferase	1	1	1	94	-6.53463	3674856	3676082
QLD26_18050	pxpA	5-oxoprolinase subunit PxpA	1	1	1	42	-5.38244	3687804	3688547
QLD26_18095	kdpB	potassium-transporting ATPase subunit KdpB	3	3	4	100	-4.74363	3696526	3698574
QLD26_18105	kdpD	two-component system sensor histidine kinase KdpD	10	3	1	135	-4.78359	3699161	3701848
QLD26_18140	fldA	flavodoxin FldA	1	1	1	23	-4.51912	3706753	3707283
QLD26_18170	glnS	glutamine--tRNA ligase	1	1	1	141	-7.1128	3710863	3712530
QLD26_18205	-	tRNA-Met	NA	NA	NA	NA	NA	3721320	3721396
QLD26_18210	-	tRNA-Leu	NA	NA	NA	NA	NA	3721405	3721489
QLD26_18215	-	tRNA-Gln	NA	NA	NA	NA	NA	3721513	3721587
QLD26_18220	-	tRNA-Gln	NA	NA	NA	NA	NA	3721624	3721698
QLD26_18230	-	tRNA-Gln	NA	NA	NA	NA	NA	3721846	3721920
QLD26_18235	-	tRNA-Gln	NA	NA	NA	NA	NA	3721996	3722070
QLD26_18240	ubiF	3-demethoxyubiquinol 3-hydroxylase	1	1	1	67	-6.04145	3722190	3723365
QLD26_18250	-	PhoH family protein	1	1	1	94	-6.53463	3725123	3726169
QLD26_18255	ybeY	rRNA maturation RNase YbeY	1	1	1	34	-5.07309	3726166	3726639
QLD26_18265	lnt	apolipoprotein N-acyltransferase	1	1	1	130	-6.99605	3727791	3729329
QLD26_18305	leuS	leucine--tRNA ligase	1	1	1	220	-7.75824	3737557	3740139
QLD26_18310	lptE	LPS assembly lipoprotein LptE	1	1	1	67	-6.04145	3740154	3740744
QLD26_18315	holA	DNA polymerase III subunit delta	1	1	1	70	-6.09906	3740744	3741775
QLD26_18320	nadD	nicotinate-nucleotide adenylyltransferase	1	1	1	45	-5.47239	3741768	3742418
QLD26_18335	rlmH	23S rRNA (pseudouridine(1915)-N(3))-methyltransferase RlmH	1	1	4	51	-4.65721	3743664	3744131
QLD26_18340	mrdA	peptidoglycan DD-transpeptidase MrdA	1	1	1	196	-7.58689	3744159	3746060
QLD26_18345	mrdB	peptidoglycan glycosyltransferase MrdB	1	1	1	124	-6.93395	3746060	3747172
QLD26_18360	ybeD	DUF493 family protein YbeD	1	1	1	34	-5.07309	3749783	3750046
QLD26_18385	-	deaminated glutathione amidase	1	1	1	45	-5.47239	3753671	3754459
QLD26_18480	-	sugar ABC transporter ATP-binding protein	4	1	1	108	-5.65122	3772707	3774209
QLD26_18490	-	ABC transporter permease	5	1	4	59	-4.10405	3775192	3776196
QLD26_18495	-	sugar kinase	1	1	1	51	-5.63703	3776208	3777149
QLD26_18505	-	FGGY-family carbohydrate kinase	1	3	5	108	-5.06591	3778217	3779713
QLD26_18615	entA	2,3-dihydro-2,3-dihydroxybenzoate dehydrogenase EntA	1	1	1	40	-5.28651	3802924	3803670
QLD26_18635	fepB	Fe2+-enterobactin ABC transporter substrate-binding protein	1	1	1	67	-6.04145	3807525	3808484
QLD26_18650	fepG	iron-enterobactin ABC transporter permease	1	3	1	45	-4.57891	3811100	3812092
QLD26_18655	fepC	iron-enterobactin ABC transporter ATP-binding protein	4	1	1	42	-4.30595	3812089	3812883
QLD26_18660	entF	enterobactin non-ribosomal peptide synthetase EntF	1	3	1	174	-6.51812	3812948	3816829
QLD26_18665	-	MbtH family NRPS accessory protein	NA	NA	NA	NA	NA	3816840	3817043
QLD26_18680	entD	enterobactin synthase subunit EntD	1	3	1	40	-4.39305	3820834	3821463
QLD26_18700	-	FGGY-family carbohydrate kinase	1	1	1	64	-5.98144	3824933	3826453
QLD26_18740	-	LysR substrate-binding domain-containing protein	1	1	1	40	-5.28651	3833601	3834494
QLD26_18765	betI	transcriptional regulator BetI	1	1	1	26	-4.67879	3838626	3839213
QLD26_18795	-	ABC transporter permease	5	1	1	53	-4.46237	3846109	3846942
QLD26_18870	-	efflux RND transporter periplasmic adaptor subunit	1	1	1	51	-5.63703	3863847	3864935
QLD26_19085	-	MFS transporter	1	1	1	64	-5.98144	3912487	3913659
QLD26_19130	-	hypothetical protein	NA	NA	NA	NA	NA	3923769	3923906
QLD26_19140	-	RcnB family protein	1	1	1	21	-4.33955	3924059	3924514
QLD26_19155	-	iron ABC transporter permease	1	1	1	56	-5.7848	3926524	3927552
QLD26_19160	-	ABC transporter ATP-binding protein	1	1	1	31	-4.95324	3927549	3928346
QLD26_19180	-	aminoimidazole riboside kinase	4	1	1	53	-4.63623	3930889	3931812
QLD26_19225	-	LacI family DNA-binding transcriptional regulator	1	1	1	40	-5.28651	3942155	3943174
QLD26_19550	-	NinE family protein	1	1	1	18	-4.13442	4003147	4003317
QLD26_19625	-	S24 family peptidase	1	1	9	75	-4.45839	4010582	4011241
QLD26_19655	-	hypothetical protein	NA	NA	NA	NA	NA	4013967	4014125
QLD26_19715	-	tRNA-Arg	NA	NA	NA	NA	NA	4018456	4018532
QLD26_19720	folD	bifunctional methylenetetrahydrofolate dehydrogenase/methenyltetrahydrofolate cyclohydrolase FolD	1	1	1	62	-5.91882	4018872	4019738
QLD26_19730	cysS	cysteine--tRNA ligase	1	1	1	119	-6.86905	4019998	4021383
QLD26_19735	ppiB	peptidylprolyl isomerase B	1	1	1	26	-4.67879	4021559	4022053
QLD26_19740	lpxH	UDP-2,3-diacylglucosamine diphosphatase	1	1	1	40	-5.28651	4022057	4022779
QLD26_19775	-	ABC transporter permease	3	1	4	133	-5.538	4027518	4029932
QLD26_19860	hemH	ferrochelatase	1	1	1	86	-6.4035	4047191	4048153
QLD26_19865	adk	adenylate kinase	1	1	1	64	-5.98144	4048282	4048926
QLD26_19885	dnaX	DNA polymerase III subunit gamma/tau	1	1	1	100	-6.61589	4052130	4054037
QLD26_19900	priC	primosomal replication protein N''	NA	NA	NA	NA	NA	4055279	4055806
QLD26_20060	ffs	signal recognition particle sRNA small type	NA	NA	NA	NA	NA	4088390	4088486
QLD26_20120	-	SgrR family transcriptional regulator	7	3	9	130	-4.32512	4099283	4100983
QLD26_20225	-	FAD-dependent oxidoreductase	3	1	7	111	-4.96776	4122436	4124112
QLD26_20285	xseB	exodeoxyribonuclease VII small subunit	NA	NA	NA	NA	NA	4135857	4136099
QLD26_20290	ispA	(2E,6E)-farnesyl diphosphate synthase	1	1	1	59	-5.85336	4136100	4136999
QLD26_20295	dxs	1-deoxy-D-xylulose-5-phosphate synthase	1	1	1	144	-7.14058	4137018	4138880
QLD26_20310	thiL	thiamine-phosphate kinase	1	1	1	75	-6.20781	4140457	4141428
QLD26_20315	nusB	transcription antitermination factor NusB	1	1	1	40	-5.28651	4141500	4141919
QLD26_20320	ribE	6,7-dimethyl-8-ribityllumazine synthase	1	1	1	40	-5.28651	4141939	4142409
QLD26_20325	ribD	bifunctional diaminohydroxyphosphoribosylaminopyrimidine deaminase/5-amino-6-(5-phosphoribosylamino)uracil reductase RibD	1	1	1	64	-5.98144	4142497	4143600
QLD26_20330	nrdR	transcriptional regulator NrdR	1	1	1	37	-5.18374	4143604	4144053
QLD26_20355	secF	protein translocase subunit SecF	1	1	1	83	-6.357	4147199	4148170
QLD26_20360	secD	protein translocase subunit SecD	1	1	1	179	-7.46022	4148181	4150028
QLD26_20365	yajC	preprotein translocase subunit YajC	1	1	1	23	-4.51912	4150055	4150387
QLD26_20585	hemB	porphobilinogen synthase	1	1	1	72	-6.15446	4192498	4193472
QLD26_20630	-	hypothetical protein	NA	NA	NA	NA	NA	4202345	4202473
QLD26_20745	phnE	phosphonate ABC transporter, permease protein PhnE	1	1	5	48	-4.34737	4224389	4225261
QLD26_20755	-	hypothetical protein	NA	NA	NA	NA	NA	4226238	4226408
QLD26_20780	proB	glutamate 5-kinase	3	1	1	72	-5.27758	4230988	4232091
QLD26_20840	-	SDR family NAD(P)-dependent oxidoreductase	1	1	1	23	-4.51912	4245225	4245383
QLD26_20845	-	IS5 family transposase	NA	NA	NA	NA	NA	4245429	4246397
QLD26_20860	-	IS1-like element IS1B family transposase	NA	NA	NA	NA	NA	4248057	4248754
QLD26_21010	-	class I SAM-dependent methyltransferase	1	1	1	48	-5.55706	4280494	4281243
QLD26_21025	lhgO	L-2-hydroxyglutarate oxidase	3	1	8	81	-4.37276	4283024	4284292
QLD26_21070	-	GNAT family N-acetyltransferase	1	1	4	40	-4.30646	4293445	4293897
QLD26_21155	-	tRNA-Asp	NA	NA	NA	NA	NA	4310103	4310179
QLD26_21160	dnaQ	DNA polymerase III subunit epsilon	1	1	1	78	-6.25927	4310313	4311044
QLD26_21210	-	tRNA-Asp	NA	NA	NA	NA	NA	4319556	4319632
QLD26_21215	rrf	5S ribosomal RNA	NA	NA	NA	NA	NA	4319690	4319805
QLD26_21220	-	23S ribosomal RNA	NA	NA	NA	NA	NA	4319903	4322804
QLD26_21225	-	tRNA-Ala	NA	NA	NA	NA	NA	4322975	4323050
QLD26_21230	-	tRNA-Ile	NA	NA	NA	NA	NA	4323087	4323163
QLD26_21270	proS	proline--tRNA ligase	1	1	1	146	-7.16783	4329764	4331482
QLD26_21305	tilS	tRNA lysidine(34) synthetase TilS	1	1	1	64	-5.98144	4334869	4336182
QLD26_21320	accA	acetyl-CoA carboxylase carboxyl transferase subunit alpha	1	1	1	62	-5.91882	4338939	4339898
QLD26_21325	dnaE	DNA polymerase III subunit alpha	1	1	1	283	-8.12141	4339911	4343393
QLD26_21330	rnhB	ribonuclease HII	1	1	1	29	-4.82253	4343411	4344010
QLD26_21335	lpxB	lipid-A-disaccharide synthase	1	1	1	86	-6.4035	4344007	4345158
QLD26_21340	lpxA	acyl-ACP--UDP-N-acetylglucosamine O-acyltransferase	1	1	1	62	-5.91882	4345158	4345946
QLD26_21345	fabZ	3-hydroxyacyl-ACP dehydratase FabZ	1	1	1	40	-5.28651	4345950	4346405
QLD26_21350	lpxD	UDP-3-O-(3-hydroxymyristoyl)glucosamine N-acyltransferase	1	1	1	119	-6.86905	4346511	4347536
QLD26_21355	skp	molecular chaperone Skp	1	1	1	40	-5.28651	4347540	4348025
QLD26_21360	bamA	outer membrane protein assembly factor BamA	1	1	1	310	-8.25466	4348147	4350576
QLD26_21365	rseP	sigma E protease regulator RseP	1	1	1	124	-6.93395	4350608	4351960
QLD26_21370	cdsA	phosphatidate cytidylyltransferase	1	1	1	78	-6.25927	4351972	4352829
QLD26_21375	ispU	(2E,6E)-farnesyl-diphosphate-specific ditrans,polycis-undecaprenyl-diphosphate synthase	1	1	1	81	-6.30896	4352842	4353600
QLD26_21380	ispC	1-deoxy-D-xylulose-5-phosphate reductoisomerase	1	1	1	97	-6.57584	4353838	4355040
QLD26_21385	frr	ribosome recycling factor	1	1	1	31	-4.95324	4355269	4355826
QLD26_21390	pyrH	UMP kinase	1	1	1	64	-5.98144	4355977	4356702
QLD26_21395	tsf	translation elongation factor Ts	1	1	1	59	-5.85336	4356853	4357704
QLD26_21400	rpsB	30S ribosomal protein S2	1	1	1	67	-6.04145	4357824	4358549
QLD26_21415	dapD	2,3,4,5-tetrahydropyridine-2,6-dicarboxylate N-succinyltransferase	1	1	1	83	-6.357	4362418	4363242
QLD26_21440	mtnN	5'-methylthioadenosine/S-adenosylhomocysteine nucleosidase	1	1	1	62	-5.91882	4368345	4369043
QLD26_21455	erpA	iron-sulfur cluster insertion protein ErpA	1	1	1	37	-5.18374	4370568	4370912
QLD26_21465	hemL	glutamate-1-semialdehyde 2,1-aminomutase	1	1	1	83	-6.357	4372593	4373873
QLD26_21495	-	hypothetical protein	NA	NA	NA	NA	NA	4383107	4383178
QLD26_21520	gspC	type II secretion system protein GspC	4	1	4	116	-5.21037	4388146	4388988
QLD26_21530	gspE	type II secretion system ATPase GspE	1	1	1	53	-5.71281	4390968	4392461
QLD26_21545	gspH	type II secretion system minor pseudopilin GspH	NA	NA	NA	NA	NA	4394120	4394635
QLD26_21550	gspI	type II secretion system minor pseudopilin GspI	NA	NA	NA	NA	NA	4394632	4394997
QLD26_21555	gspJ	type II secretion system minor pseudopilin GspJ	1	1	1	18	-4.13442	4394994	4395590
QLD26_21570	-	type II secretion system protein M	NA	NA	NA	NA	NA	4397746	4398231
QLD26_21575	-	type II secretion system protein N	1	1	1	37	-5.18374	4398221	4398967
QLD26_21585	hrpB	ATP-dependent helicase HrpB	1	1	1	64	-5.98144	4399812	4402241
QLD26_21610	pcnB	polynucleotide adenylyltransferase PcnB	1	1	1	111	-6.76591	4405188	4406582
QLD26_21615	folK	2-amino-4-hydroxy-6- hydroxymethyldihydropteridine diphosphokinase	1	1	1	31	-4.95324	4406579	4407058
QLD26_21690	-	peptidylprolyl isomerase	NA	NA	NA	NA	NA	4420366	4420605
QLD26_21730	-	hypothetical protein	1	1	1	18	-4.13442	4430038	4430322
QLD26_21805	coaE	dephospho-CoA kinase	1	1	1	45	-5.47239	4449470	4450090
QLD26_21825	secA	preprotein translocase subunit SecA	20	10	1	253	-4.56561	4451541	4454246
QLD26_21830	secM	secA translation cis-regulator SecM	1	1	1	26	-4.67879	4454309	4454806
QLD26_21835	lpxC	UDP-3-O-acyl-N-acetylglucosamine deacetylase	1	1	1	89	-6.44854	4455129	4456046
QLD26_21840	ftsZ	cell division protein FtsZ	1	1	1	97	-6.57584	4456147	4457298
QLD26_21845	ftsA	cell division protein FtsA	1	1	1	144	-7.14058	4457361	4458623
QLD26_21850	ftsQ	cell division protein FtsQ	1	1	1	72	-6.15446	4458620	4459450
QLD26_21855	-	D-alanine--D-alanine ligase	1	1	1	78	-6.25927	4459452	4460372
QLD26_21860	murC	UDP-N-acetylmuramate--L-alanine ligase	1	1	1	111	-6.76591	4460365	4461840
QLD26_21865	murG	undecaprenyldiphospho-muramoylpentapeptide beta-N-acetylglucosaminyltransferase	1	1	1	72	-6.15446	4461888	4462958
QLD26_21870	ftsW	cell division protein FtsW	1	1	1	130	-6.99605	4462955	4464229
QLD26_21875	murD	UDP-N-acetylmuramoyl-L-alanine--D-glutamate ligase	1	1	1	113	-6.80111	4464229	4465545
QLD26_21880	mraY	phospho-N-acetylmuramoyl-pentapeptide- transferase	1	1	1	119	-6.86905	4465548	4466630
QLD26_21885	murF	UDP-N-acetylmuramoyl-tripeptide--D-alanyl-D- alanine ligase	1	1	1	89	-6.44854	4466624	4467982
QLD26_21890	murE	UDP-N-acetylmuramoyl-L-alanyl-D-glutamate--2, 6-diaminopimelate ligase	1	1	1	119	-6.86905	4467979	4469466
QLD26_21895	-	peptidoglycan glycosyltransferase FtsI	1	1	1	223	-7.77608	4469453	4471219
QLD26_21900	ftsL	cell division protein FtsL	1	1	1	21	-4.33955	4471235	4471600
QLD26_21905	rsmH	16S rRNA (cytosine(1402)-N(4))-methyltransferase RsmH	1	1	1	86	-6.4035	4471597	4472538
QLD26_21910	mraZ	division/cell wall cluster transcriptional repressor MraZ	1	1	1	34	-5.07309	4472541	4472999
QLD26_22145	dapB	4-hydroxy-tetrahydrodipicolinate reductase	1	1	1	51	-5.63703	4532650	4533471
QLD26_22165	rihC	ribonucleoside hydrolase RihC	3	1	4	59	-4.36286	4535761	4536675
QLD26_22170	ispH	4-hydroxy-3-methylbut-2-enyl diphosphate reductase	1	1	1	70	-6.09906	4536742	4537692
QLD26_22175	fkpB	FKBP-type peptidyl-prolyl cis-trans isomerase	1	1	1	26	-4.67879	4537694	4538143
QLD26_22180	lspA	signal peptidase II	1	1	1	48	-5.55706	4538259	4538759
QLD26_22185	ileS	isoleucine--tRNA ligase	1	1	1	220	-7.75824	4538759	4541575
QLD26_22190	ribF	bifunctional riboflavin kinase/FAD synthetase	1	1	1	94	-6.53463	4541619	4542557
QLD26_22195	rpsT	30S ribosomal protein S20	1	1	1	31	-4.95324	4542887	4543150
QLD26_22215	dnaK	molecular chaperone DnaK	1	1	1	165	-7.34547	4546795	4548711
QLD26_22330	yjjX	inosine/xanthosine triphosphatase	1	1	1	29	-4.82253	4570297	4570812
QLD26_22435	-	DNA polymerase III subunit psi	1	1	1	21	-4.33955	4592683	4593096
QLD26_22445	-	tRNA-Leu	NA	NA	NA	NA	NA	4594399	4594485
QLD26_22455	-	tRNA-Leu	NA	NA	NA	NA	NA	4594632	4594718
QLD26_22520	dnaT	primosomal protein DnaT	1	1	1	31	-4.95324	4604709	4605248
QLD26_22525	dnaC	DNA replication protein DnaC	1	1	1	56	-5.7848	4605251	4605988
QLD26_22635	-	FAD/NAD(P)-binding oxidoreductase	NA	NA	NA	NA	NA	4627795	4628059
QLD26_22675	hpaH	2-oxo-hepta-3-ene-1,7-dioic acid hydratase	2	1	3	64	-4.84285	4633004	4633807
QLD26_22800	-	DUF1127 domain-containing protein	NA	NA	NA	NA	NA	4657675	4657839
QLD26_22885	-	phosphate propanoyltransferase	1	1	1	18	-4.13442	4673171	4673791
QLD26_22890	-	hypothetical protein	1	1	1	45	-5.47239	4673804	4674472
QLD26_22930	rrf	5S ribosomal RNA	NA	NA	NA	NA	NA	4682692	4682807
QLD26_22935	-	23S ribosomal RNA	NA	NA	NA	NA	NA	4683004	4685905
QLD26_22940	-	tRNA-Glu	NA	NA	NA	NA	NA	4686088	4686163
QLD26_22945	-	16S ribosomal RNA	NA	NA	NA	NA	NA	4686249	4687788
QLD26_23015	-	SDR family NAD(P)-dependent oxidoreductase	1	1	1	23	-4.51912	4701427	4702146
QLD26_23025	-	DUF1365 domain-containing protein	2	1	3	45	-4.33378	4703404	4704126
QLD26_23035	-	DUF2878 domain-containing protein	NA	NA	NA	NA	NA	4705340	4705825
QLD26_23155	-	IS5 family transposase	NA	NA	NA	NA	NA	4725802	4726770
QLD26_23245	-	hypothetical protein	1	1	1	113	-6.80111	4739939	4740376
QLD26_23295	-	carbonic anhydrase	1	1	1	23	-4.51912	4749274	4749954
QLD26_23300	-	SulP family inorganic anion transporter	5	2	1	59	-4.29665	4749951	4751420
QLD26_23385	lptG	LPS export ABC transporter permease LptG	1	1	1	83	-6.357	4772606	4773688
QLD26_23390	lptF	LPS export ABC transporter permease LptF	1	1	1	83	-6.357	4773688	4774785
QLD26_23400	holC	DNA polymerase III subunit chi	1	1	1	31	-4.95324	4776808	4777251
QLD26_23405	-	valine--tRNA ligase	1	1	1	206	-7.66556	4777251	4780106
QLD26_23665	ppa	inorganic diphosphatase	1	1	1	37	-5.18374	4829150	4829680
QLD26_23775	rpsR	30S ribosomal protein S18	1	1	1	37	-5.18374	4852724	4852951
QLD26_23780	priB	primosomal replication protein N	1	1	1	31	-4.95324	4852956	4853270
QLD26_23785	rpsF	30S ribosomal protein S6	1	1	1	40	-5.28651	4853276	4853671
QLD26_23805	-	hypothetical protein	NA	NA	NA	NA	NA	4856846	4856929
QLD26_23810	-	L-ribulose-5-phosphate 4-epimerase	1	3	1	62	-5.26481	4856993	4857679
QLD26_23935	tsaE	tRNA (adenosine(37)-N6)-threonylcarbamoyltransferase complex ATPase subunit type 1 TsaE	1	1	1	48	-5.55706	4881420	4881881
QLD26_23950	-	tRNA-Gly	NA	NA	NA	NA	NA	4884809	4884884
QLD26_23960	-	tRNA-Gly	NA	NA	NA	NA	NA	4885101	4885176
QLD26_23970	orn	oligoribonuclease	1	1	1	40	-5.28651	4886246	4886791
QLD26_23980	asd	archaetidylserine decarboxylase	1	1	1	75	-6.20781	4888108	4889070
QLD26_24085	-	IS1-like element IS1B family transposase	NA	NA	NA	NA	NA	4909690	4910387
QLD26_24110	groL	chaperonin GroEL	1	1	1	146	-7.16783	4914634	4916280
QLD26_24115	-	co-chaperone GroES	1	1	1	23	-4.51912	4916318	4916611
QLD26_24160	-	tRNA-Phe	NA	NA	NA	NA	NA	4926915	4926990
QLD26_24185	-	hypothetical protein	1	1	1	31	-4.95324	4931039	4931161
QLD26_24195	-	IS1-like element IS1B family transposase	NA	NA	NA	NA	NA	4932020	4932717
QLD26_24255	-	hypothetical protein	NA	NA	NA	NA	NA	4944217	4944339
QLD26_24290	phnF	phosphonate metabolism transcriptional regulator PhnF	4	1	1	48	-4.48053	4951635	4952360
QLD26_24295	phnG	phosphonate C-P lyase system protein PhnG	1	1	1	34	-5.07309	4952361	4952813
QLD26_24305	-	carbon-phosphorus lyase complex subunit PhnI	4	1	1	81	-5.23202	4953395	4954459
QLD26_24315	phnK	phosphonate C-P lyase system protein PhnK	1	1	3	40	-4.57318	4955297	4956055
QLD26_24365	-	carbohydrate kinase family protein	1	1	3	62	-5.20571	4965786	4966793
QLD26_24540	-	hypothetical protein	1	1	1	37	-5.18374	5005000	5005230
QLD26_24560	-	IS1-like element IS1B family transposase	NA	NA	NA	NA	NA	5010289	5010986
QLD26_24570	ssb1	single-stranded DNA-binding protein SSB1	1	1	1	26	-4.67879	5012654	5013178
QLD26_24605	dnaB	replicative DNA helicase	1	1	1	105	-6.69284	5020550	5021965
QLD26_24640	-	hypothetical protein	1	1	1	18	-4.13442	5026406	5026555
QLD26_24650	lexA	transcriptional repressor LexA	1	1	1	34	-5.07309	5027961	5028569
QLD26_24660	plsB	glycerol-3-phosphate 1-O-acyltransferase PlsB	1	1	4	204	-6.6858	5029189	5031612
QLD26_24665	ubiA	4-hydroxybenzoate octaprenyltransferase	1	1	1	75	-6.20781	5031661	5032527
QLD26_24810	rrf	5S ribosomal RNA	NA	NA	NA	NA	NA	5066420	5066535
QLD26_24820	-	tRNA-Glu	NA	NA	NA	NA	NA	5069716	5069791
QLD26_24875	hemE	uroporphyrinogen decarboxylase	1	1	1	89	-6.44854	5080831	5081895
QLD26_24900	thiF	thiazole biosynthesis adenylyltransferase ThiF	1	1	1	59	-5.85336	5086086	5086841
QLD26_24905	thiS	sulfur carrier protein ThiS	NA	NA	NA	NA	NA	5086825	5087025
QLD26_24940	rpoC	DNA-directed RNA polymerase subunit beta'	1	1	1	373	-8.52122	5093359	5097582
QLD26_24945	rpoB	DNA-directed RNA polymerase subunit beta	1	1	1	433	-8.73703	5097659	5101687
QLD26_24950	rplL	50S ribosomal protein L7/L12	1	1	1	37	-5.18374	5102012	5102377
QLD26_24955	rplJ	50S ribosomal protein L10	1	1	1	42	-5.38244	5102444	5102941
QLD26_24960	rplA	50S ribosomal protein L1	1	1	1	78	-6.25927	5103355	5104059
QLD26_24965	rplK	50S ribosomal protein L11	1	1	1	31	-4.95324	5104063	5104491
QLD26_24970	nusG	transcription termination/antitermination protein NusG	1	1	1	40	-5.28651	5104648	5105193
QLD26_24975	secE	preprotein translocase subunit SecE	1	1	1	37	-5.18374	5105195	5105578
QLD26_24985	-	tRNA-Thr	NA	NA	NA	NA	NA	5107215	5107290
QLD26_24990	-	tRNA-Gly	NA	NA	NA	NA	NA	5107296	5107370
QLD26_24995	-	tRNA-Tyr	NA	NA	NA	NA	NA	5107486	5107570
QLD26_25000	-	tRNA-Thr	NA	NA	NA	NA	NA	5107581	5107656
QLD26_25005	coaA	type I pantothenate kinase	1	1	1	133	-7.02613	5108085	5109035
QLD26_25010	birA	bifunctional biotin--[acetyl-CoA-carboxylase] ligase/biotin operon repressor BirA	1	1	1	111	-6.76591	5109061	5110023
QLD26_25015	murB	UDP-N-acetylmuramate dehydrogenase	1	1	1	105	-6.69284	5110020	5111048
QLD26_25020	rrf	5S ribosomal RNA	NA	NA	NA	NA	NA	5111466	5111581
QLD26_25030	-	tRNA-Ala	NA	NA	NA	NA	NA	5114751	5114826
QLD26_25035	-	tRNA-Ile	NA	NA	NA	NA	NA	5114863	5114939
QLD26_25040	-	16S ribosomal RNA	NA	NA	NA	NA	NA	5115009	5116548
QLD26_25045	hemG	menaquinone-dependent protoporphyrinogen IX dehydrogenase	1	1	1	56	-5.7848	5116936	5117469
QLD26_25080	ubiD	4-hydroxy-3-polyprenylbenzoate decarboxylase	1	1	1	124	-6.93395	5125328	5126803
QLD26_25090	tatD	3'-5' ssDNA/RNA exonuclease TatD	2	1	1	62	-5.27663	5127467	5128270
QLD26_25110	ubiB	ubiquinone biosynthesis regulatory protein kinase UbiB	1	1	1	165	-7.34547	5130006	5131646
QLD26_25115	-	SCP2 domain-containing protein	1	1	3	42	-4.66914	5131643	5132248
QLD26_25120	ubiE	bifunctional demethylmenaquinone methyltransferase/2-methoxy-6-polyprenyl-1,4-benzoquinol methylase UbiE	1	1	1	75	-6.20781	5132262	5133017
QLD26_25215	xerC	tyrosine recombinase XerC	1	1	4	51	-4.65721	5153900	5154802
QLD26_25220	-	DUF484 domain-containing protein	1	1	1	48	-5.55706	5154799	5155506
QLD26_25235	cyaY	iron donor protein CyaY	NA	NA	NA	NA	NA	5156713	5157033
QLD26_25245	hemC	hydroxymethylbilane synthase	1	1	1	59	-5.85336	5159992	5160933
QLD26_25250	hemD	uroporphyrinogen-III synthase	1	1	1	67	-6.04145	5160930	5161670
QLD26_25265	-	tRNA-Pro	NA	NA	NA	NA	NA	5164535	5164611
QLD26_25270	-	tRNA-Leu	NA	NA	NA	NA	NA	5164654	5164740
QLD26_25275	-	tRNA-His	NA	NA	NA	NA	NA	5164764	5164839
QLD26_25280	-	tRNA-Arg	NA	NA	NA	NA	NA	5164895	5164971
QLD26_25350	rho	transcription termination factor Rho	1	1	1	141	-7.1128	5179687	5180946
QLD26_25455	-	tRNA-Trp	NA	NA	NA	NA	NA	5203002	5203077
QLD26_25460	-	tRNA-Asp	NA	NA	NA	NA	NA	5203131	5203207
QLD26_25465	rrf	5S ribosomal RNA	NA	NA	NA	NA	NA	5203265	5203380
QLD26_25470	-	23S ribosomal RNA	NA	NA	NA	NA	NA	5203571	5206472
QLD26_25475	-	tRNA-Ala	NA	NA	NA	NA	NA	5206643	5206718
QLD26_25480	-	tRNA-Ile	NA	NA	NA	NA	NA	5206755	5206831
QLD26_25485	-	16S ribosomal RNA	NA	NA	NA	NA	NA	5206901	5208440
QLD26_25490	murI	glutamate racemase	1	1	1	72	-6.15446	5208837	5209688
QLD26_25620	priA	primosomal protein N'	1	1	1	146	-7.16783	5239090	5241285
QLD26_25765	-	helix-turn-helix domain-containing protein	1	1	1	40	-5.28651	5271567	5272115
QLD26_25775	-	AzlD domain-containing protein	1	1	1	21	-4.33955	5272874	5273197
QLD26_25815	-	DUF1471 domain-containing protein	NA	NA	NA	NA	NA	5278457	5278669
QLD26_25915	yihA	ribosome biogenesis GTP-binding protein YihA/YsxC	1	1	1	75	-6.20781	5299434	5300066
QLD26_25955	rrf	5S ribosomal RNA	NA	NA	NA	NA	NA	5308056	5308171
QLD26_25960	-	23S ribosomal RNA	NA	NA	NA	NA	NA	5308273	5311174
QLD26_25965	-	tRNA-Glu	NA	NA	NA	NA	NA	5311357	5311432
QLD26_25970	-	16S ribosomal RNA	NA	NA	NA	NA	NA	5311518	5313057
QLD26_26055	atpI	F0F1 ATP synthase subunit I	1	1	1	29	-4.82253	5332484	5332864
QLD26_26080	atpA	F0F1 ATP synthase subunit alpha	1	4	13	163	-4.76947	5335058	5336599
QLD26_26095	-	F0F1 ATP synthase subunit epsilon	1	3	1	40	-4.63253	5338943	5339362
QLD26_26100	glmU	bifunctional UDP-N-acetylglucosamine diphosphorylase/glucosamine-1-phosphate N-acetyltransferase GlmU	1	1	1	122	-6.90186	5340058	5341428
QLD26_26105	glmS	glutamine--fructose-6-phosphate transaminase (isomerizing)	1	1	1	171	-7.39247	5341611	5343440
QLD26_26200	rnpA	ribonuclease P protein component	1	1	1	18	-4.13442	5362444	5362803
QLD26_26205	rpmH	50S ribosomal protein L34	NA	NA	NA	NA	NA	5362819	5362959
QLD26_26210	-	RepB family plasmid replication initiator protein	0	3	1	342	-8.00251	1	1011
QLD26_26350	-	copper resistance protein	0	1	1	136	-7.56339	33079	33528
QLD26_26395	-	type II toxin-antitoxin system ParD family antitoxin	NA	NA	NA	NA	NA	41075	41254
QLD26_26405	-	hypothetical protein	0	1	1	78	-6.7673	41827	42393
QLD26_26460	-	helix-turn-helix domain-containing protein	0	1	1	103	-7.16295	52429	52848
QLD26_26485	-	hypothetical protein	NA	NA	NA	NA	NA	55965	56105
QLD26_26580	-	IS6-like element IS26 family transposase	NA	NA	NA	NA	NA	70416	71120
QLD26_26590	-	IS6-like element IS26 family transposase	NA	NA	NA	NA	NA	72917	73621
QLD26_26620	-	zinc metalloprotease HtpX	0	1	1	87	-6.91156	77848	78810
QLD26_26635	-	hypothetical protein	NA	NA	NA	NA	NA	79784	79981
QLD26_26640	clpK	heat shock survival AAA family ATPase ClpK	4	1	5	235	-6.09624	79981	82776
QLD26_26655	-	hypothetical protein	NA	NA	NA	NA	NA	84029	84292
QLD26_26780	-	integrase	NA	NA	NA	NA	NA	108068	108169
QLD26_26795	-	hypothetical protein	NA	NA	NA	NA	NA	109132	109201
QLD26_26835	tnpB	IS66 family insertion sequence element accessory protein TnpB	NA	NA	NA	NA	NA	116988	117281
QLD26_26850	-	hypothetical protein	NA	NA	NA	NA	NA	118298	118380
QLD26_26875	-	IS1 family transposase	NA	NA	NA	NA	NA	124220	124465
QLD26_26880	-	IS1-like element transposase	NA	NA	NA	NA	NA	124640	124915
QLD26_26925	-	IS6-like element IS26 family transposase	NA	NA	NA	NA	NA	129370	130074
QLD26_26960	-	IS6-like element IS26 family transposase	NA	NA	NA	NA	NA	134071	134775
QLD26_27010	-	DUF4158 domain-containing protein	NA	NA	NA	NA	NA	143066	143284
QLD26_27035	-	IS6-like element IS26 family transposase	NA	NA	NA	NA	NA	149117	149821
QLD26_27045	-	DNA cytosine methyltransferase	22	0	0	580	-6.31955	150140	151573
QLD26_27055	-	EAL domain-containing protein	NA	NA	NA	NA	NA	152877	152942
QLD26_27065	-	EAL domain-containing protein	NA	NA	NA	NA	NA	153964	154029
QLD26_27070	mobC	plasmid mobilization relaxosome protein MobC	NA	NA	NA	NA	NA	154103	154255
QLD26_27090	-	IS6-like element IS26 family transposase	NA	NA	NA	NA	NA	156664	157368
QLD26_27125	-	Tn3 family transposase	NA	NA	NA	NA	NA	164914	165663
QLD26_27150	-	relaxase	NA	NA	NA	NA	NA	169100	169342
QLD26_27155	-	Tn3-like element TnAs1 family transposase	3	0	1	169	-6.81686	169384	170898
QLD26_27160	-	IS6-like element IS26 family transposase	NA	NA	NA	NA	NA	170964	171668
QLD26_27180	-	IS6-like element IS26 family transposase	NA	NA	NA	NA	NA	173959	174663
QLD26_27185	-	Tn3-like element Tn3 family transposase	NA	NA	NA	NA	NA	174740	176785
QLD26_27190	-	IS6-like element IS26 family transposase	NA	NA	NA	NA	NA	176851	177555
QLD26_27225	-	IS6 family transposase	NA	NA	NA	NA	NA	181998	182198
QLD26_27230	-	IS6-like element IS26 family transposase	NA	NA	NA	NA	NA	182250	182954
QLD26_27350	-	conjugal transfer protein TrbE	0	1	1	95	-7.04272	206871	207125
QLD26_27405	-	hypothetical protein	2	7	1	210	-5.90819	216276	216587
QLD26_27450	-	TraY domain-containing protein	0	1	1	95	-7.04272	221638	221844
QLD26_27520	-	Hok/Gef family protein	NA	NA	NA	NA	NA	230135	230257
QLD26_27640	-	IS1-like element transposase	NA	NA	NA	NA	NA	251307	251582
QLD26_27670
QLD26_27675
QLD26_27680
QLD26_27685
QLD26_27690
QLD26_27695
QLD26_27700

## Sheet: KPN46
Supplemental Table 1C: Genes essential for growth in LB for KPN46
Gene ID	Gene	Product	Input 1 Reads	Input 2 Read	Input 3 Read	Expected Reads	log(fold change)	Start	Stop
GDOLJONB_00007	dnaX	DNA polymerase III subunit tau	1	1	1	122	-6.97083	5244	7151
GDOLJONB_00011	adk	Adenylate kinase	1	1	1	76	-6.29682	10355	10999
GDOLJONB_00012	hemH	Ferrochelatase	1	1	1	102	-6.71925	11128	12090
GDOLJONB_00034	lpxH	UDP-2,3-diacylglucosamine hydrolase	1	1	1	47	-5.60141	36476	37198
GDOLJONB_00035	ppiB	Peptidyl-prolyl cis-trans isomerase B	1	1	1	34	-5.13706	37202	37696
GDOLJONB_00036	cysS	Cysteine--tRNA ligase	1	1	1	141	-7.18506	37872	39257
GDOLJONB_00037	ybcJ	putative protein YbcJ	NA	NA	NA	NA	NA	39303	39515
GDOLJONB_00038	folD	Bifunctional protein FolD protein	1	1	1	70	-6.16865	39517	40383
GDOLJONB_00039	-	tRNA-Arg	NA	NA	NA	NA	NA	40723	40799
GDOLJONB_00045	smf-1	-	NA	NA	NA	NA	NA	45885	45959
GDOLJONB_00047	htrE_1	-	NA	NA	NA	NA	NA	47210	47275
GDOLJONB_00051	-	-	NA	NA	NA	NA	NA	53093	53152
GDOLJONB_00078	-	-	NA	NA	NA	NA	NA	86903	86962
GDOLJONB_00083	-	IS3 family transposase ISKpn1	NA	NA	NA	NA	NA	92077	92598
GDOLJONB_00084	-	IS3 family transposase ISKpn1	NA	NA	NA	NA	NA	92839	93441
GDOLJONB_00090	-	hypothetical protein	1	3	5	79	-4.66243	99580	100752
GDOLJONB_00098	yncE_1	-	NA	NA	NA	NA	NA	108086	108163
GDOLJONB_00120	mdtA_1	-	NA	NA	NA	NA	NA	131571	131642
GDOLJONB_00124	dppA_1	-	NA	NA	NA	NA	NA	138314	138412
GDOLJONB_00133	fliY_1	-	NA	NA	NA	NA	NA	149429	149503
GDOLJONB_00139	-	IS3 family transposase ISKpn1	NA	NA	NA	NA	NA	155056	155577
GDOLJONB_00140	-	IS3 family transposase ISKpn1	NA	NA	NA	NA	NA	155816	156418
GDOLJONB_00143	ddpC_1	putative D,D-dipeptide transport system permease protein DdpC	1	1	1	60	-5.95218	158070	158903
GDOLJONB_00171	fepC_1	Ferric enterobactin transport ATP-binding protein FepC	1	1	1	50	-5.69741	192340	193134
GDOLJONB_00172	fepG	Ferric enterobactin transport system permease protein FepG	1	1	1	47	-5.60141	193131	194123
GDOLJONB_00189	-	-	NA	NA	NA	NA	NA	210914	210979
GDOLJONB_00202	yoaD	Putative 2-hydroxyacid dehydrogenase YoaD	1	5	3	73	-4.52127	227010	228038
GDOLJONB_00224	crcB_1	Putative fluoride ion transporter CrcB	1	1	1	31	-4.99319	250298	250681
GDOLJONB_00227	lipA	Lipoyl synthase	1	1	1	92	-6.57489	252199	253164
GDOLJONB_00229	lipB	Octanoyltransferase	1	10	1	79	-4.382	254435	255079
GDOLJONB_00230	-	hypothetical protein	1	1	1	41	-5.38783	255184	255447
GDOLJONB_00233	mrdB	Peptidoglycan glycosyltransferase MrdB	1	1	1	144	-7.21787	258058	259170
GDOLJONB_00234	mrdA_1	Peptidoglycan D,D-transpeptidase MrdA	1	1	1	238	-7.94236	259170	261071
GDOLJONB_00235	rlmH	Ribosomal RNA large subunit methyltransferase H	1	1	1	60	-5.95218	261099	261566
GDOLJONB_00236	rsfS	Ribosomal silencing factor RsfS	NA	NA	NA	NA	NA	261570	261887
GDOLJONB_00238	nadD	Nicotinate-nucleotide adenylyltransferase	1	1	1	54	-5.78742	262812	263462
GDOLJONB_00239	holA	DNA polymerase III subunit delta	1	1	1	83	-6.41453	263455	264489
GDOLJONB_00240	lptE	LPS-assembly lipoprotein LptE	1	1	1	79	-6.35687	264486	265076
GDOLJONB_00241	leuS	Leucine--tRNA ligase	1	1	1	254	-8.03737	265091	267673
GDOLJONB_00249	lnt	Apolipoprotein N-acyltransferase	1	1	1	151	-7.28134	275909	277447
GDOLJONB_00251	ybeY	Endoribonuclease YbeY	1	1	1	41	-5.38783	278597	279070
GDOLJONB_00252	ybeZ	PhoH-like protein	1	1	1	109	-6.80806	279067	280113
GDOLJONB_00254	ubiF	2-octaprenyl-3-methyl-6-methoxy-1,4-benzoquinol hydroxylase	1	1	1	89	-6.52338	281871	283046
GDOLJONB_00255	-	tRNA-Gln	NA	NA	NA	NA	NA	283166	283240
GDOLJONB_00256	-	tRNA-Gln	NA	NA	NA	NA	NA	283316	283390
GDOLJONB_00258	-	tRNA-Gln	NA	NA	NA	NA	NA	283538	283612
GDOLJONB_00259	-	tRNA-Gln	NA	NA	NA	NA	NA	283649	283723
GDOLJONB_00260	-	tRNA-Leu	NA	NA	NA	NA	NA	283747	283831
GDOLJONB_00261	-	tRNA-Met	NA	NA	NA	NA	NA	283840	283916
GDOLJONB_00268	glnS	Glutamine--tRNA ligase	1	1	1	167	-7.42879	292705	294372
GDOLJONB_00274	fldA	Flavodoxin	1	1	1	28	-4.83336	297952	298482
GDOLJONB_00276	ybfF	Esterase YbfF	1	1	3	60	-5.08261	299061	299834
GDOLJONB_00278	pgm	Phosphoglucomutase	1	1	1	128	-7.04583	300599	302239
GDOLJONB_00301	sucA	2-oxoglutarate dehydrogenase E1 component	1	1	1	248	-8.00011	326331	329138
GDOLJONB_00302	sucB	Dihydrolipoyllysine-residue succinyltransferase component of 2-oxoglutarate dehydrogenase complex	1	1	1	112	-6.85051	329153	330379
GDOLJONB_00314	pal	-	NA	NA	NA	NA	NA	341045	341131
GDOLJONB_00315	cpoB	-	NA	NA	NA	NA	NA	341579	341659
GDOLJONB_00316	-	tRNA-Lys	NA	NA	NA	NA	NA	342535	342610
GDOLJONB_00317	-	tRNA-Val	NA	NA	NA	NA	NA	342736	342811
GDOLJONB_00318	-	tRNA-Lys	NA	NA	NA	NA	NA	342814	342889
GDOLJONB_00319	-	tRNA-Val	NA	NA	NA	NA	NA	343039	343114
GDOLJONB_00320	-	tRNA-Lys	NA	NA	NA	NA	NA	343118	343193
GDOLJONB_00332	galE	UDP-glucose 4-epimerase	1	1	1	99	-6.67271	352866	353882
GDOLJONB_00336	modA	-	NA	NA	NA	NA	NA	356865	356939
GDOLJONB_00379	moaE	Molybdopterin synthase catalytic subunit	1	1	1	34	-5.13706	402139	402591
GDOLJONB_00400	mcbA	putative protein McbA	1	1	1	21	-4.44823	424350	424610
GDOLJONB_00436	yliI	-	NA	NA	NA	NA	NA	468164	468229
GDOLJONB_00452	potF	-	NA	NA	NA	NA	NA	485081	485161
GDOLJONB_00459	sasA_1	-	NA	NA	NA	NA	NA	491803	491889
GDOLJONB_00468	amiD	-	NA	NA	NA	NA	NA	499940	500002
GDOLJONB_00484	infA	Translation initiation factor IF-1	1	1	1	37	-5.26789	520021	520239
GDOLJONB_00490	-	hypothetical protein	4	13	9	390	-5.47706	527073	531326
GDOLJONB_00491	lolA	-	NA	NA	NA	NA	NA	531449	531514
GDOLJONB_00493	serS	Serine--tRNA ligase	1	1	1	125	-7.00882	533503	534795
GDOLJONB_00505	cmk	Cytidylate kinase	1	1	6	54	-4.25547	550400	551083
GDOLJONB_00509	msbA_2	Lipid A export ATP-binding/permease protein MsbA	1	1	1	180	-7.5368	555836	557584
GDOLJONB_00510	lpxK	Tetraacyldisaccharide 4'-kinase	1	1	1	73	-6.23416	557581	558561
GDOLJONB_00512	-	hypothetical protein	1	1	1	28	-4.83336	559909	560091
GDOLJONB_00513	kdsB	3-deoxy-manno-octulosonate cytidylyltransferase	1	1	1	60	-5.95218	560088	560834
GDOLJONB_00516	cmoM	tRNA 5-carboxymethoxyuridine methyltransferase	1	1	1	73	-6.23416	562742	563542
GDOLJONB_00517	mukF	Chromosome partition protein MukF	1	1	1	105	-6.76433	563539	564861
GDOLJONB_00518	mukE	Chromosome partition protein MukE	1	1	1	73	-6.23416	564842	565546
GDOLJONB_00519	mukB	Chromosome partition protein MukB	1	1	1	339	-8.45035	565546	569994
GDOLJONB_00525	asnS	Asparagine--tRNA ligase	1	1	1	144	-7.21787	576618	578018
GDOLJONB_00546	fabA	3-hydroxydecanoyl-[acyl-carrier-protein] dehydratase	1	1	1	60	-5.95218	603840	604358
GDOLJONB_00564	-	-	NA	NA	NA	NA	NA	635670	635735
GDOLJONB_00565	appY	HTH-type transcriptional regulator AppY	1	1	6	50	-4.30345	636242	637030
GDOLJONB_00567	tusE	Sulfurtransferase TusE	1	1	1	28	-4.83336	637357	637686
GDOLJONB_00570	-	tRNA-Ser	NA	NA	NA	NA	NA	640476	640563
GDOLJONB_00574	fbpA	-	NA	NA	NA	NA	NA	645680	645760
GDOLJONB_00604	agp_2	-	NA	NA	NA	NA	NA	678074	678142
GDOLJONB_00608	-	hypothetical protein	NA	NA	NA	NA	NA	682511	682660
GDOLJONB_00620	-	-	NA	NA	NA	NA	NA	695688	695777
GDOLJONB_00626	-	tRNA-Ser	NA	NA	NA	NA	NA	702401	702488
GDOLJONB_00631	-	tRNA-Ser	NA	NA	NA	NA	NA	706253	706340
GDOLJONB_00656	murJ	putative lipid II flippase MurJ	1	1	1	157	-7.34214	728621	730156
GDOLJONB_00659	rne	Ribonuclease E	22	6	6	225	-4.3119	732509	735742
GDOLJONB_00663	rpmF	50S ribosomal protein L32	NA	NA	NA	NA	NA	738697	738870
GDOLJONB_00665	fabH	3-oxoacyl-[acyl-carrier-protein] synthase 3	1	1	1	96	-6.62462	740225	741178
GDOLJONB_00666	fabD_1	Malonyl CoA-acyl carrier protein transacylase	1	1	1	73	-6.23416	741194	742123
GDOLJONB_00667	fabG_3	3-oxoacyl-[acyl-carrier-protein] reductase FabG	1	1	1	96	-6.62462	742136	742870
GDOLJONB_00668	acpP	Acyl carrier protein	1	1	1	24	-4.65361	743081	743317
GDOLJONB_00671	mltG	Endolytic murein transglycosylase	1	1	5	131	-5.83137	745585	746607
GDOLJONB_00672	tmk	Thymidylate kinase	1	1	1	60	-5.95218	746597	747238
GDOLJONB_00673	holB	DNA polymerase III subunit delta'	1	1	1	76	-6.29682	747235	748239
GDOLJONB_00678	lpoB	-	NA	NA	NA	NA	NA	751784	751855
GDOLJONB_00685	comR	HTH-type transcriptional repressor ComR	1	1	1	50	-5.69741	759626	760261
GDOLJONB_00689	lolC	Lipoprotein-releasing system transmembrane protein LolC	1	1	1	112	-6.85051	765771	766970
GDOLJONB_00690	lolD	Lipoprotein-releasing system ATP-binding protein LolD	1	1	1	44	-5.49857	766963	767664
GDOLJONB_00691	lolE	Lipoprotein-releasing system transmembrane protein LolE	1	1	1	134	-7.11712	767664	768908
GDOLJONB_00716	purB	Adenylosuccinate lyase	1	1	1	141	-7.18506	794949	796319
GDOLJONB_00717	hflD	High frequency lysogenization protein HflD	1	1	1	44	-5.49857	796323	796964
GDOLJONB_00718	mnmA	tRNA-specific 2-thiouridylase MnmA	1	1	1	144	-7.21787	797019	798185
GDOLJONB_00721	icd_1	Isocitrate dehydrogenase [NADP]	1	1	1	112	-6.85051	799548	800798
GDOLJONB_00729	icd_2	Isocitrate dehydrogenase [NADP]	NA	NA	NA	NA	NA	811543	811695
GDOLJONB_00733	-	hypothetical protein	NA	NA	NA	NA	NA	813836	814063
GDOLJONB_00735	-	hypothetical protein	NA	NA	NA	NA	NA	815991	816176
GDOLJONB_00742	-	hypothetical protein	1	1	1	21	-4.44823	821356	821460
GDOLJONB_00764	-	hypothetical protein	NA	NA	NA	NA	NA	841911	842153
GDOLJONB_00780	gapA	Glyceraldehyde-3-phosphate dehydrogenase A	1	1	1	125	-7.00882	856578	857573
GDOLJONB_00789	-	IS3 family transposase ISKpn1	NA	NA	NA	NA	NA	865171	865671
GDOLJONB_00790	-	IS3 family transposase ISKpn1	NA	NA	NA	NA	NA	866015	866536
GDOLJONB_00803	ydjZ	TVP38/TMEM64 family inner membrane protein YdjZ	1	1	1	37	-5.26789	880385	881095
GDOLJONB_00808	astD_1	N-succinylglutamate 5-semialdehyde dehydrogenase	1	1	1	99	-6.67271	885445	886923
GDOLJONB_00811	spy	-	NA	NA	NA	NA	NA	889567	889638
GDOLJONB_00813	nadE	NH(3)-dependent NAD(+) synthetase	1	1	1	86	-6.46998	891101	891928
GDOLJONB_00814	osmE	-	NA	NA	NA	NA	NA	892211	892270
GDOLJONB_00859	cysB	HTH-type transcriptional regulator CysB	1	1	13	147	-4.85222	939930	940904
GDOLJONB_00862	ribA	GTP cyclohydrolase-2	1	1	1	60	-5.95218	944425	945027
GDOLJONB_00864	lapA	Lipopolysaccharide assembly protein A	1	1	1	28	-4.83336	946094	946402
GDOLJONB_00865	lapB_1	Lipopolysaccharide assembly protein B	1	1	1	99	-6.67271	946409	947578
GDOLJONB_00873	fabI	Enoyl-[acyl-carrier-protein] reductase [NADH] FabI	1	1	1	73	-6.23416	953982	954770
GDOLJONB_00878	sapC	Peptide transport system permease protein SapC	1	1	7	73	-4.57551	958986	959876
GDOLJONB_00886	-	hypothetical protein	1	1	1	21	-4.44823	967810	967944
GDOLJONB_00894	-	hypothetical protein	NA	NA	NA	NA	NA	972216	972419
GDOLJONB_00898	-	hypothetical protein	1	1	1	112	-6.85051	973880	974620
GDOLJONB_00946	pspB_1	Phage shock protein B	NA	NA	NA	NA	NA	1025873	1026097
GDOLJONB_00960	-	hypothetical protein	1	1	1	186	-7.58791	1039481	1040290
GDOLJONB_00986	-	hypothetical protein	1	6	8	109	-4.36478	1070279	1071985
GDOLJONB_00991	-	-	NA	NA	NA	NA	NA	1078615	1078683
GDOLJONB_00992	-	-	NA	NA	NA	NA	NA	1079277	1079357
GDOLJONB_00993	-	-	NA	NA	NA	NA	NA	1079876	1079956
GDOLJONB_00994	-	hypothetical protein	NA	NA	NA	NA	NA	1080394	1080747
GDOLJONB_00996	-	-	NA	NA	NA	NA	NA	1081171	1081251
GDOLJONB_00997	-	-	NA	NA	NA	NA	NA	1081770	1081850
GDOLJONB_01014	nodD2_1	Nodulation protein D 2	1	1	1	41	-5.38783	1100689	1101612
GDOLJONB_01017	-	hypothetical protein	1	1	1	31	-4.99319	1103530	1104078
GDOLJONB_01020	metQ_1	-	NA	NA	NA	NA	NA	1106642	1106707
GDOLJONB_01040	-	-	NA	NA	NA	NA	NA	1128700	1128765
GDOLJONB_01044	novR	Decarboxylase NovR	1	1	1	31	-4.99319	1132694	1133425
GDOLJONB_01054	-	hypothetical protein	1	6	1	66	-4.63606	1142714	1143664
GDOLJONB_01086	astE_2	Succinylglutamate desuccinylase	1	6	1	60	-4.48821	1179559	1180554
GDOLJONB_01130	pcaF	Beta-ketoadipyl-CoA thiolase	8	1	3	79	-4.34285	1226254	1227456
GDOLJONB_01144	mqo_1	-	NA	NA	NA	NA	NA	1244276	1244341
GDOLJONB_01146	fabD_2	Malonyl CoA-acyl carrier protein transacylase	1	1	9	66	-4.22134	1246996	1247898
GDOLJONB_01152	citG	2-(5''-triphosphoribosyl)-3'-dephosphocoenzyme-A synthase	1	1	1	41	-5.38783	1251558	1252400
GDOLJONB_01156	mdtI	Spermidine export protein MdtI	1	1	1	31	-4.99319	1256106	1256435
GDOLJONB_01174	-	hypothetical protein	1	1	1	21	-4.44823	1273040	1273381
GDOLJONB_01188	ibpB_1	Small heat shock protein IbpB	1	1	1	66	-6.10004	1285606	1286079
GDOLJONB_01193	ygbN_1	Inner membrane permease YgbN	1	1	1	24	-4.65361	1290421	1291041
GDOLJONB_01205	lacI_1	Lactose operon repressor	1	1	3	54	-4.91817	1303731	1304795
GDOLJONB_01206	-	hypothetical protein	1	1	1	41	-5.38783	1305050	1305490
GDOLJONB_01212	-	-	NA	NA	NA	NA	NA	1310047	1310118
GDOLJONB_01214	livF_2	High-affinity branched-chain amino acid transport ATP-binding protein LivF	1	1	1	31	-4.99319	1312694	1313491
GDOLJONB_01234	gltR_1	HTH-type transcriptional regulator GltR	1	1	3	60	-5.08261	1330673	1331551
GDOLJONB_01242	-	hypothetical protein	NA	NA	NA	NA	NA	1338893	1338991
GDOLJONB_01244	-	hypothetical protein	1	1	1	47	-5.60141	1340119	1340313
GDOLJONB_01246	-	hypothetical protein	NA	NA	NA	NA	NA	1340863	1341243
GDOLJONB_01267	hpxO	FAD-dependent urate hydroxylase	8	1	1	73	-4.54125	1358776	1359930
GDOLJONB_01291	-	hypothetical protein	1	1	1	50	-5.69741	1383482	1384225
GDOLJONB_01334	-	-	NA	NA	NA	NA	NA	1430776	1430856
GDOLJONB_01344	-	-	NA	NA	NA	NA	NA	1441138	1441203
GDOLJONB_01349	manP_2	PTS system mannose-specific EIIBCA component	1	1	6	44	-4.10503	1445430	1445741
GDOLJONB_01368	amaB_2	N-carbamoyl-L-amino acid hydrolase	1	1	6	60	-4.41976	1463460	1464719
GDOLJONB_01376	-	hypothetical protein	NA	NA	NA	NA	NA	1471637	1471822
GDOLJONB_01377	atzE	Biuret hydrolase	1	4	5	66	-4.17775	1471819	1473216
GDOLJONB_01381	-	hypothetical protein	1	1	1	44	-5.49857	1475584	1476141
GDOLJONB_01397	-	hypothetical protein	4	1	1	34	-4.18311	1490577	1491293
GDOLJONB_01408	-	-	NA	NA	NA	NA	NA	1503184	1503249
GDOLJONB_01412	-	IS3 family transposase ISKpn1	NA	NA	NA	NA	NA	1508597	1509127
GDOLJONB_01413	-	IS3 family transposase ISKpn1	NA	NA	NA	NA	NA	1509174	1509959
GDOLJONB_01421	pqqD	Coenzyme PQQ synthesis protein D	NA	NA	NA	NA	NA	1517923	1518201
GDOLJONB_01427	-	hypothetical protein	1	1	1	41	-5.38783	1525057	1525491
GDOLJONB_01434	celA_1	PTS system cellobiose-specific EIIB component	6	1	1	54	-4.41954	1533202	1533525
GDOLJONB_01447	-	hypothetical protein	NA	NA	NA	NA	NA	1549484	1549630
GDOLJONB_01449	-	hypothetical protein	1	1	1	112	-6.85051	1550195	1550698
GDOLJONB_01451	-	hypothetical protein	NA	NA	NA	NA	NA	1551165	1551260
GDOLJONB_01460	-	-	NA	NA	NA	NA	NA	1558712	1558771
GDOLJONB_01468	-	-	NA	NA	NA	NA	NA	1567972	1568043
GDOLJONB_01470	ddpC_2	putative D,D-dipeptide transport system permease protein DdpC	1	1	8	60	-4.1799	1570546	1571394
GDOLJONB_01471	gsiA_2	Glutathione import ATP-binding protein GsiA	4	1	1	89	-5.57308	1571391	1573007
GDOLJONB_01487	catC	Muconolactone Delta-isomerase	1	1	1	50	-5.69741	1589058	1589348
GDOLJONB_01505	scrY_2	-	NA	NA	NA	NA	NA	1611569	1611637
GDOLJONB_01523	fecA_1	-	NA	NA	NA	NA	NA	1627945	1628019
GDOLJONB_01531	ydcY	putative protein YdcY	1	1	1	21	-4.44823	1636451	1636684
GDOLJONB_01536	-	hypothetical protein	NA	NA	NA	NA	NA	1641222	1641314
GDOLJONB_01544	-	hypothetical protein	1	1	1	21	-4.44823	1649754	1649852
GDOLJONB_01584	rsxG	-	NA	NA	NA	NA	NA	1689958	1690035
GDOLJONB_01590	tyrS	Tyrosine--tRNA ligase	1	1	1	122	-6.97083	1695713	1696987
GDOLJONB_01594	slyB	-	NA	NA	NA	NA	NA	1699634	1699684
GDOLJONB_01607	grxD	Glutaredoxin 4	1	1	1	34	-5.13706	1710479	1710826
GDOLJONB_01617	ribC	Riboflavin synthase	1	1	1	70	-6.16865	1720040	1720675
GDOLJONB_01619	asr	-	NA	NA	NA	NA	NA	1722454	1722519
GDOLJONB_01621	-	tRNA-Val	NA	NA	NA	NA	NA	1723721	1723797
GDOLJONB_01622	-	tRNA-Val	NA	NA	NA	NA	NA	1723802	1723878
GDOLJONB_01623	-	tRNA-Val	NA	NA	NA	NA	NA	1723883	1723959
GDOLJONB_01626	-	hypothetical protein	1	1	1	73	-6.23416	1726919	1727755
GDOLJONB_01630	-	-	NA	NA	NA	NA	NA	1729675	1729743
GDOLJONB_01671	crnA	Creatinine amidohydrolase	6	1	1	57	-4.50449	1772180	1773061
GDOLJONB_01672	-	-	NA	NA	NA	NA	NA	1773061	1773138
GDOLJONB_01678	-	hypothetical protein	NA	NA	NA	NA	NA	1779226	1779366
GDOLJONB_01679	cynR_2	HTH-type transcriptional regulator CynR	1	1	1	47	-5.60141	1779411	1780301
GDOLJONB_01701	-	hypothetical protein	NA	NA	NA	NA	NA	1800900	1801130
GDOLJONB_01703	ccmB	Heme exporter protein B	NA	NA	NA	NA	NA	1801914	1802573
GDOLJONB_01725	hipO_4	Hippurate hydrolase	1	1	4	63	-4.95963	1828005	1829162
GDOLJONB_01736	feuC	Iron-uptake system permease protein FeuC	1	1	1	63	-6.028	1838711	1839763
GDOLJONB_01737	yfiZ	putative siderophore transport system permease protein YfiZ	1	1	4	44	-4.4313	1839760	1840785
GDOLJONB_01759	-	-	NA	NA	NA	NA	NA	1863789	1863863
GDOLJONB_01761	-	putative ABC transporter ATP-binding protein	1	1	1	41	-5.38783	1865841	1866590
GDOLJONB_01782	mdtA_3	Multidrug resistance protein MdtA	1	4	1	44	-4.58858	1888133	1889242
GDOLJONB_01793	-	-	NA	NA	NA	NA	NA	1898916	1898981
GDOLJONB_01806	metQ_3	-	NA	NA	NA	NA	NA	1913720	1913776
GDOLJONB_01813	pheT	Phenylalanine--tRNA ligase beta subunit	1	1	1	173	-7.4838	1920303	1922690
GDOLJONB_01814	pheS	Phenylalanine--tRNA ligase alpha subunit	1	1	1	83	-6.41453	1922706	1923689
GDOLJONB_01815	rplT	50S ribosomal protein L20	1	1	1	60	-5.95218	1923996	1924352
GDOLJONB_01816	rpmI	50S ribosomal protein L35	1	1	1	31	-4.99319	1924403	1924600
GDOLJONB_01817	infC	Translation initiation factor IF-3	1	1	1	63	-6.028	1924693	1925127
GDOLJONB_01818	thrS	Threonine--tRNA ligase	1	1	1	258	-8.05564	1925239	1927167
GDOLJONB_01845	-	tRNA-Tyr	NA	NA	NA	NA	NA	1954406	1954490
GDOLJONB_01846	-	tRNA-Tyr	NA	NA	NA	NA	NA	1954706	1954790
GDOLJONB_01868	kdsA	2-dehydro-3-deoxyphosphooctonate aldolase	1	1	1	79	-6.35687	1984269	1985123
GDOLJONB_01869	-	hypothetical protein	1	1	1	66	-6.10004	1985163	1985975
GDOLJONB_01872	prfA	Peptide chain release factor RF1	1	1	1	83	-6.41453	1987219	1988301
GDOLJONB_01873	hemA	Glutamyl-tRNA reductase	1	1	1	96	-6.62462	1988344	1989600
GDOLJONB_01874	lolB	-	NA	NA	NA	NA	NA	1989871	1990038
GDOLJONB_01875	ispE	4-diphosphocytidyl-2-C-methyl-D-erythritol kinase	1	1	1	89	-6.52338	1990479	1991330
GDOLJONB_01876	prs	Ribose-phosphate pyrophosphokinase	1	1	1	112	-6.85051	1991514	1992461
GDOLJONB_01880	pth	Peptidyl-tRNA hydrolase	1	1	1	60	-5.95218	1996082	1996666
GDOLJONB_01930	treA	-	NA	NA	NA	NA	NA	2055736	2055840
GDOLJONB_01933	ldcA	Murein tetrapeptide carboxypeptidase	5	3	1	54	-4.13449	2060683	2061597
GDOLJONB_01951	tsaB	tRNA threonylcarbamoyladenosine biosynthesis protein TsaB	1	1	1	54	-5.78742	2078644	2079339
GDOLJONB_02005	ruvC	Crossover junction endodeoxyribonuclease RuvC	1	4	1	37	-4.35791	2135306	2135827
GDOLJONB_02008	aspS	Aspartate--tRNA ligase	1	1	1	147	-7.24995	2137075	2138862
GDOLJONB_02016	argS	Arginine--tRNA ligase	1	1	1	167	-7.42879	2144450	2146183
GDOLJONB_02048	-	hypothetical protein	1	1	4	50	-4.62979	2179118	2179702
GDOLJONB_02051	-	hypothetical protein	1	1	1	24	-4.65361	2180943	2181338
GDOLJONB_02061	-	hypothetical protein	6	13	14	316	-4.85262	2189214	2190365
GDOLJONB_02072	-	hypothetical protein	1	1	1	44	-5.49857	2197192	2197461
GDOLJONB_02080	-	tRNA-Leu	NA	NA	NA	NA	NA	2201660	2201746
GDOLJONB_02081	-	tRNA-Cys	NA	NA	NA	NA	NA	2201760	2201833
GDOLJONB_02082	-	tRNA-Gly	NA	NA	NA	NA	NA	2201874	2201949
GDOLJONB_02083	pgsA	CDP-diacylglycerol--glycerol-3-phosphate 3-phosphatidyltransferase	1	1	1	54	-5.78742	2202100	2202648
GDOLJONB_02113	-	tRNA-Asn	NA	NA	NA	NA	NA	2229855	2229930
GDOLJONB_02128	-	hypothetical protein	1	1	1	57	-5.87215	2262521	2262703
GDOLJONB_02137	-	-	NA	NA	NA	NA	NA	2270612	2270671
GDOLJONB_02139	virB9	-	NA	NA	NA	NA	NA	2271425	2271484
GDOLJONB_02142	-	-	NA	NA	NA	NA	NA	2275062	2275133
GDOLJONB_02143	-	hypothetical protein	1	1	1	73	-6.23416	2275401	2275706
GDOLJONB_02175	-	hypothetical protein	7	1	1	63	-4.48881	2314894	2315151
GDOLJONB_02180	-	tRNA-Asn	NA	NA	NA	NA	NA	2321369	2321444
GDOLJONB_02193	-	hypothetical protein	5	1	1	47	-4.42681	2333482	2334222
GDOLJONB_02206	-	hypothetical protein	NA	NA	NA	NA	NA	2347523	2347834
GDOLJONB_02225	wbgU	UDP-N-acetylglucosamine 4-epimerase	1	1	1	115	-6.89173	2368046	2369050
GDOLJONB_02226	ugd	UDP-glucose 6-dehydrogenase	1	1	1	183	-7.56258	2369997	2371163
GDOLJONB_02227	-	hypothetical protein	1	1	11	381	-6.42277	2371313	2372320
GDOLJONB_02233	-	hypothetical protein	1	6	11	442	-6.16877	2379111	2380466
GDOLJONB_02234	wfeD	UDP-Gal:alpha-D-GlcNAc-diphosphoundecaprenol beta-1,4-galactosyltransferase	7	17	0	151	-4.19151	2380491	2381045
GDOLJONB_02235	-	hypothetical protein	5	10	9	293	-5.15793	2381249	2382142
GDOLJONB_02236	-	hypothetical protein	1	11	1	186	-5.5084	2382165	2382824
GDOLJONB_02237	-	hypothetical protein	35	3	18	458	-4.6144	2382843	2383988
GDOLJONB_02251	-	hypothetical protein	1	1	1	31	-4.99319	2404010	2404150
GDOLJONB_02286	yafP_1	putative N-acetyltransferase YafP	1	1	1	28	-4.83336	2447778	2448242
GDOLJONB_02294	yehX	Glycine betaine uptake system ATP-binding protein YehX	1	1	1	31	-4.99319	2455611	2456558
GDOLJONB_02318	folE	GTP cyclohydrolase 1	1	1	1	60	-5.95218	2485074	2485742
GDOLJONB_02345	rplY	50S ribosomal protein L25	1	1	1	34	-5.13706	2518357	2518641
GDOLJONB_02349	glcR_3	HTH-type transcriptional repressor GlcR	1	1	1	34	-5.13706	2521677	2522438
GDOLJONB_02351	-	hypothetical protein	1	1	1	21	-4.44823	2523616	2523879
GDOLJONB_02355	eco	-	NA	NA	NA	NA	NA	2527280	2527351
GDOLJONB_02361	ada_1	Bifunctional transcriptional activator/DNA repair enzyme Ada	1	1	1	73	-6.23416	2534910	2535974
GDOLJONB_02367	gyrA	DNA gyrase subunit A	1	1	1	264	-8.09151	2545414	2548047
GDOLJONB_02369	nrdA	Ribonucleoside-diphosphate reductase 1 subunit alpha	1	1	1	258	-8.05564	2549267	2551552
GDOLJONB_02370	nrdB	Ribonucleoside-diphosphate reductase 1 subunit beta	1	1	1	89	-6.52338	2551654	2552784
GDOLJONB_02375	glpB	Anaerobic glycerol-3-phosphate dehydrogenase subunit B	1	1	6	70	-4.63547	2557810	2559069
GDOLJONB_02386	menC	o-succinylbenzoate synthase	4	1	1	70	-5.2167	2569683	2570648
GDOLJONB_02427	ubiX	Flavin prenyltransferase UbiX	1	1	1	63	-6.028	2613083	2613652
GDOLJONB_02431	folC	Dihydrofolate synthase/folylpolyglutamate synthase	1	1	1	128	-7.04583	2616723	2617991
GDOLJONB_02432	accD	Acetyl-coenzyme A carboxylase carboxyl transferase subunit beta	1	1	1	83	-6.41453	2618067	2619050
GDOLJONB_02439	fabB	3-oxoacyl-[acyl-carrier-protein] synthase 1	1	1	1	131	-7.08191	2625444	2626664
GDOLJONB_02452	fadL	-	NA	NA	NA	NA	NA	2639136	2639213
GDOLJONB_02497	-	putative HTH-type transcriptional regulator	1	1	1	112	-6.85051	2679987	2680646
GDOLJONB_02500	-	hypothetical protein	NA	NA	NA	NA	NA	2682274	2682477
GDOLJONB_02525	-	tRNA-Ala	NA	NA	NA	NA	NA	2707097	2707172
GDOLJONB_02528	gltX	Glutamate--tRNA ligase	1	1	1	170	-7.45656	2708192	2709610
GDOLJONB_02529	-	tRNA-Val	NA	NA	NA	NA	NA	2709870	2709945
GDOLJONB_02531	-	tRNA-Val	NA	NA	NA	NA	NA	2710113	2710188
GDOLJONB_02532	-	tRNA-Lys	NA	NA	NA	NA	NA	2710193	2710268
GDOLJONB_02536	ligA	DNA ligase	1	1	1	157	-7.34214	2712816	2714831
GDOLJONB_02537	zipA	Cell division protein ZipA	1	1	1	79	-6.35687	2714901	2715962
GDOLJONB_02545	ptsJ	Vitamin B6 salvage pathway transcriptional repressor PtsJ	1	5	12	125	-4.37523	2722291	2723589
GDOLJONB_02556	amiA	-	NA	NA	NA	NA	NA	2732304	2732411
GDOLJONB_02559	eutK	Ethanolamine utilization protein EutK	1	1	1	28	-4.83336	2735217	2735702
GDOLJONB_02573	-	hypothetical protein	1	1	5	50	-4.45679	2748170	2748649
GDOLJONB_02574	eutS	Ethanolamine utilization protein EutS	1	1	1	34	-5.13706	2748662	2748997
GDOLJONB_02583	dapE	Succinyl-diaminopimelate desuccinylase	1	1	1	89	-6.52338	2762891	2764018
GDOLJONB_02590	dapA_3	4-hydroxy-tetrahydrodipicolinate synthase	1	1	1	118	-6.93182	2770058	2770936
GDOLJONB_02594	bepA	-	NA	NA	NA	NA	NA	2773476	2773559
GDOLJONB_02612	guaA	GMP synthase [glutamine-hydrolyzing]	1	1	1	131	-7.08191	2795993	2797570
GDOLJONB_02617	der	GTPase Der	1	1	1	141	-7.18506	2802103	2803581
GDOLJONB_02620	hisS	Histidine--tRNA ligase	1	1	1	131	-7.08191	2805539	2806813
GDOLJONB_02621	ispG	4-hydroxy-3-methylbut-2-en-1-yl diphosphate synthase (flavodoxin)	1	1	1	115	-6.89173	2806905	2808026
GDOLJONB_02622	rodZ	Cytoskeleton protein RodZ	1	1	1	96	-6.62462	2808053	2809048
GDOLJONB_02632	fdx	2Fe-2S ferredoxin	NA	NA	NA	NA	NA	2823478	2823813
GDOLJONB_02637	iscS	Cysteine desulfurase IscS	1	1	1	128	-7.04583	2827025	2828239
GDOLJONB_02640	suhB_2	Inositol-1-monophosphatase	1	1	1	89	-6.52338	2829999	2830802
GDOLJONB_02651	glyA1	Serine hydroxymethyltransferase 1	1	1	1	138	-7.15149	2843487	2844740
GDOLJONB_02659	tadA	tRNA-specific adenosine deaminase	1	1	1	31	-4.99319	2856463	2856972
GDOLJONB_02663	acpS	Holo-[acyl-carrier-protein] synthase	1	1	1	34	-5.13706	2859062	2859442
GDOLJONB_02664	pdxJ	Pyridoxine 5'-phosphate synthase	1	1	1	63	-6.028	2859442	2860173
GDOLJONB_02666	era_1	GTPase Era	1	1	1	89	-6.52338	2860934	2861839
GDOLJONB_02667	rnc	Ribonuclease 3	1	1	1	70	-6.16865	2861836	2862516
GDOLJONB_02668	lepB	Signal peptidase I	1	1	1	83	-6.41453	2862766	2863740
GDOLJONB_02669	lepA	Elongation factor 4	1	1	1	193	-7.63728	2863756	2865555
GDOLJONB_02672	rseA	Anti-sigma-E factor RseA	1	1	1	60	-5.95218	2867173	2867823
GDOLJONB_02683	pssA	CDP-diacylglycerol--serine O-phosphatidyltransferase	1	1	1	183	-7.56258	2879434	2880789
GDOLJONB_02686	-	5S ribosomal RNA	NA	NA	NA	NA	NA	2882905	2883015
GDOLJONB_02688	-	tRNA-Glu	NA	NA	NA	NA	NA	2886308	2886383
GDOLJONB_02689	-	16S ribosomal RNA	NA	NA	NA	NA	NA	2886470	2888005
GDOLJONB_02693	bamD	-	NA	NA	NA	NA	NA	2893017	2893088
GDOLJONB_02701	-	-	NA	NA	NA	NA	NA	2900990	2901055
GDOLJONB_02705	trmD	tRNA (guanine-N(1)-)-methyltransferase	1	1	1	83	-6.41453	2903873	2904640
GDOLJONB_02706	rimM	Ribosome maturation factor RimM	1	1	1	63	-6.028	2904672	2905220
GDOLJONB_02707	rpsP	30S ribosomal protein S16	1	1	1	34	-5.13706	2905239	2905487
GDOLJONB_02708	ffh	Signal recognition particle protein	1	1	1	86	-6.46998	2905747	2907111
GDOLJONB_02711	grpE	Protein GrpE	1	1	1	50	-5.69741	2909492	2910082
GDOLJONB_02712	nadK	NAD kinase	1	1	1	63	-6.028	2910207	2911085
GDOLJONB_02737	-	hypothetical protein	1	11	4	186	-5.03471	2934891	2935592
GDOLJONB_02738	-	-	NA	NA	NA	NA	NA	2935696	2935764
GDOLJONB_02765	proW	Glycine betaine/proline betaine transport system permease protein ProW	9	4	1	79	-4.11241	2963954	2965021
GDOLJONB_02780	-	tRNA-Arg	NA	NA	NA	NA	NA	2977820	2977896
GDOLJONB_02781	-	tRNA-Arg	NA	NA	NA	NA	NA	2977958	2978034
GDOLJONB_02782	-	tRNA-Arg	NA	NA	NA	NA	NA	2978185	2978261
GDOLJONB_02783	-	tRNA-Ser	NA	NA	NA	NA	NA	2978266	2978358
GDOLJONB_02784	csrA	Carbon storage regulator	1	1	1	24	-4.65361	2978681	2978866
GDOLJONB_02785	alaS	Alanine--tRNA ligase	1	1	1	225	-7.86157	2979230	2981857
GDOLJONB_02805	hypF	Carbamoyltransferase HypF	1	4	1	144	-6.09873	2999165	3001399
GDOLJONB_02806	hyfA_1	Hydrogenase-4 component A	1	1	1	28	-4.83336	3001408	3001935
GDOLJONB_02846	hmuT	-	NA	NA	NA	NA	NA	3043247	3043300
GDOLJONB_02864	ispF	2-C-methyl-D-erythritol 2,4-cyclodiphosphate synthase	1	1	1	44	-5.49857	3059460	3059939
GDOLJONB_02865	ispD	2-C-methyl-D-erythritol 4-phosphate cytidylyltransferase	1	1	1	37	-5.26789	3059939	3060649
GDOLJONB_02866	ftsB	Cell division protein FtsB	1	1	1	50	-5.69741	3060669	3060986
GDOLJONB_02872	-	-	NA	NA	NA	NA	NA	3066117	3066182
GDOLJONB_02879	eno	Enolase	1	1	1	118	-6.93182	3074622	3075920
GDOLJONB_02880	pyrG_2	CTP synthase	1	1	1	183	-7.56258	3076002	3077639
GDOLJONB_02891	yqcC	putative protein YqcC	1	1	1	24	-4.65361	3092497	3092826
GDOLJONB_02897	ssuA_3	-	NA	NA	NA	NA	NA	3099767	3099835
GDOLJONB_02904	-	hypothetical protein	1	1	1	76	-6.29682	3107672	3109069
GDOLJONB_02923	-	tRNA-Met	NA	NA	NA	NA	NA	3128786	3128862
GDOLJONB_02955	-	hypothetical protein	1	1	1	34	-5.13706	3155320	3155811
GDOLJONB_02956	ccmL	Carbon dioxide concentrating mechanism protein CcmL	NA	NA	NA	NA	NA	3155815	3156090
GDOLJONB_02959	adhE_2	Aldehyde-alcohol dehydrogenase	4	7	1	70	-4.16562	3158514	3159626
GDOLJONB_02971	recB	RecBCD enzyme subunit RecB	1	5	1	254	-6.73585	3170855	3174391
GDOLJONB_02976	-	hypothetical protein	NA	NA	NA	NA	NA	3181496	3182053
GDOLJONB_02978	thyA	Thymidylate synthase	1	1	1	54	-5.78742	3182785	3183579
GDOLJONB_02979	lgt	Prolipoprotein diacylglyceryl transferase	1	1	1	86	-6.46998	3183586	3184461
GDOLJONB_03002	yesO	-	NA	NA	NA	NA	NA	3208552	3208623
GDOLJONB_03024	-	-	NA	NA	NA	NA	NA	3234403	3234471
GDOLJONB_03030	fim	-	NA	NA	NA	NA	NA	3240522	3240593
GDOLJONB_03035	fimG_2	-	NA	NA	NA	NA	NA	3245676	3245744
GDOLJONB_03036	fimH	-	NA	NA	NA	NA	NA	3246191	3246262
GDOLJONB_03043	cusC_1	-	NA	NA	NA	NA	NA	3252522	3252608
GDOLJONB_03049	-	hypothetical protein	1	1	1	37	-5.26789	3259069	3259362
GDOLJONB_03104	lysS	Lysine--tRNA ligase	1	3	4	133	-5.52485	3318008	3319525
GDOLJONB_03105	prfB	Peptide chain release factor RF2	1	1	1	115	-6.89173	3319535	3320497
GDOLJONB_03125	ubiI	2-octaprenylphenol hydroxylase	1	1	1	92	-6.57489	3339807	3341009
GDOLJONB_03126	ubiH	2-octaprenyl-6-methoxyphenol hydroxylase	1	1	1	70	-6.16865	3341020	3342198
GDOLJONB_03127	pepP	Xaa-Pro aminopeptidase	1	1	1	138	-7.15149	3342195	3343511
GDOLJONB_03132	rpiA	Ribose-5-phosphate isomerase A	1	1	6	54	-4.25547	3347115	3347774
GDOLJONB_03137	fbaA_1	Fructose-bisphosphate aldolase class 2	1	1	1	115	-6.89173	3351581	3352660
GDOLJONB_03138	pgk	Phosphoglycerate kinase	1	1	1	115	-6.89173	3352758	3353921
GDOLJONB_03144	metK	S-adenosylmethionine synthase	1	1	1	92	-6.57489	3362836	3363990
GDOLJONB_03147	endA	-	NA	NA	NA	NA	NA	3366439	3366507
GDOLJONB_03151	yqgF	Putative pre-16S rRNA nuclease	1	1	1	37	-5.26789	3369678	3370094
GDOLJONB_03159	xylF_1	-	NA	NA	NA	NA	NA	3375752	3375823
GDOLJONB_03171	-	tRNA-Phe	NA	NA	NA	NA	NA	3388278	3388353
GDOLJONB_03182	-	hypothetical protein	NA	NA	NA	NA	NA	3396702	3396791
GDOLJONB_03202	plsC	1-acyl-sn-glycerol-3-phosphate acyltransferase	1	1	1	115	-6.89173	3418051	3418788
GDOLJONB_03203	parC	DNA topoisomerase 4 subunit A	1	1	1	170	-7.45656	3418980	3421238
GDOLJONB_03210	parE	DNA topoisomerase 4 subunit B	1	1	1	173	-7.4838	3426015	3427910
GDOLJONB_03215	tolC	-	NA	NA	NA	NA	NA	3430616	3430684
GDOLJONB_03216	-	hypothetical protein	1	1	6	44	-4.10503	3432253	3432924
GDOLJONB_03220	ribB	3,4-dihydroxy-2-butanone 4-phosphate synthase	1	1	1	31	-4.99319	3435945	3436598
GDOLJONB_03221	yqiC	putative protein YqiC	NA	NA	NA	NA	NA	3436976	3437248
GDOLJONB_03223	hldE	Bifunctional protein HldE	1	1	1	70	-6.16865	3437700	3439133
GDOLJONB_03225	ygiF_1	Inorganic triphosphatase	1	1	1	21	-4.44823	3442050	3442403
GDOLJONB_03227	-	-	NA	NA	NA	NA	NA	3443562	3443630
GDOLJONB_03228	cca	Multifunctional CCA protein	1	1	1	83	-6.41453	3444244	3445485
GDOLJONB_03230	folB	Dihydroneopterin aldolase	1	1	1	47	-5.60141	3446517	3446900
GDOLJONB_03237	ureF_2	Urease accessory protein UreF	1	1	1	41	-5.38783	3451637	3452347
GDOLJONB_03240	tsaD	tRNA N6-adenosine threonylcarbamoyltransferase	1	1	1	83	-6.41453	3454779	3455792
GDOLJONB_03241	rpsU	30S ribosomal protein S21	1	1	1	28	-4.83336	3456030	3456245
GDOLJONB_03242	dnaG	DNA primase	1	1	1	206	-7.73122	3456357	3458102
GDOLJONB_03243	rpoD	RNA polymerase sigma factor RpoD	1	1	1	141	-7.18506	3458321	3460162
GDOLJONB_03245	-	tRNA-Met	NA	NA	NA	NA	NA	3460893	3460968
GDOLJONB_03252	hdeB_3	-	NA	NA	NA	NA	NA	3467973	3468050
GDOLJONB_03256	pduD_2	Propanediol dehydratase medium subunit	1	1	1	36	-5.20396	3471454	3472038
GDOLJONB_03258	-	hypothetical protein	1	1	1	54	-5.78742	3474132	3474560
GDOLJONB_03294	yqjC	-	NA	NA	NA	NA	NA	3514245	3514307
GDOLJONB_03313	lpoA	-	NA	NA	NA	NA	NA	3529142	3529219
GDOLJONB_03316	osmY_1	-	NA	NA	NA	NA	NA	3532220	3532288
GDOLJONB_03322	-	hypothetical protein	1	1	1	31	-4.99319	3536077	3536580
GDOLJONB_03334	infB	Translation initiation factor IF-2	1	1	1	261	-8.07369	3549097	3551787
GDOLJONB_03335	nusA	Transcription termination/antitermination protein NusA	1	1	1	105	-6.76433	3551812	3553299
GDOLJONB_03336	rimP	Ribosome maturation factor RimP	1	1	1	37	-5.26789	3553327	3553749
GDOLJONB_03337	-	tRNA-Met	NA	NA	NA	NA	NA	3553988	3554064
GDOLJONB_03342	-	tRNA-Leu	NA	NA	NA	NA	NA	3557996	3558082
GDOLJONB_03343	secG	Protein-export membrane protein SecG	1	1	1	47	-5.60141	3558092	3558421
GDOLJONB_03344	glmM	Phosphoglucosamine mutase	1	1	1	134	-7.11712	3558651	3559988
GDOLJONB_03345	folP	Dihydropteroate synthase	1	1	1	73	-6.23416	3559981	3560829
GDOLJONB_03346	ftsH	ATP-dependent zinc metalloprotease FtsH	1	1	1	164	-7.40048	3560923	3562866
GDOLJONB_03351	obgE	GTPase ObgE/CgtA	4	5	1	102	-4.94883	3566353	3567531
GDOLJONB_03352	yhbE	putative inner membrane transporter YhbE	1	1	5	122	-5.72185	3567547	3568512
GDOLJONB_03353	rpmA	50S ribosomal protein L27	1	1	1	37	-5.26789	3568606	3568863
GDOLJONB_03354	rplU	50S ribosomal protein L21	1	1	1	34	-5.13706	3568884	3569195
GDOLJONB_03355	ispB	Octaprenyl diphosphate synthase	1	1	1	92	-6.57489	3569456	3570427
GDOLJONB_03357	murA	UDP-N-acetylglucosamine 1-carboxyvinyltransferase	1	1	1	131	-7.08191	3570953	3572212
GDOLJONB_03358	ibaG	Acid stress protein IbaG	NA	NA	NA	NA	NA	3572266	3572520
GDOLJONB_03366	kdsC	3-deoxy-D-manno-octulosonate 8-phosphate phosphatase KdsC	1	1	1	96	-6.62462	3577962	3578528
GDOLJONB_03367	lptC	Lipopolysaccharide export system protein LptC	1	1	1	92	-6.57489	3578525	3579100
GDOLJONB_03368	lptA	-	NA	NA	NA	NA	NA	3579069	3579152
GDOLJONB_03369	lptB_1	Lipopolysaccharide export system ATP-binding protein LptB	1	1	1	76	-6.29682	3579621	3580346
GDOLJONB_03387	rpsI	30S ribosomal protein S9	1	1	1	50	-5.69741	3601648	3602040
GDOLJONB_03388	rplM	50S ribosomal protein L13	1	1	1	66	-6.10004	3602056	3602484
GDOLJONB_03390	yhcB	Inner membrane protein YhcB	4	1	1	50	-4.74433	3604068	3604466
GDOLJONB_03391	degQ	-	NA	NA	NA	NA	NA	3604640	3604720
GDOLJONB_03396	-	-	NA	NA	NA	NA	NA	3609851	3609919
GDOLJONB_03406	mreD	Rod shape-determining protein MreD	1	1	1	76	-6.29682	3622166	3622654
GDOLJONB_03407	mreC	Cell shape-determining protein MreC	1	1	1	105	-6.76433	3622654	3623646
GDOLJONB_03408	mreB	Rod shape-determining protein MreB	1	1	1	112	-6.85051	3623717	3624760
GDOLJONB_03412	aroQ	3-dehydroquinate dehydratase	1	1	1	57	-5.87215	3629340	3629792
GDOLJONB_03413	accB	Biotin carboxyl carrier protein of acetyl-CoA carboxylase	1	1	1	44	-5.49857	3629815	3630282
GDOLJONB_03414	accC	Biotin carboxylase	1	1	1	141	-7.18506	3630293	3631642
GDOLJONB_03419	fis	DNA-binding protein Fis	1	1	1	44	-5.49857	3635675	3635971
GDOLJONB_03425	-	tRNA-Thr	NA	NA	NA	NA	NA	3642427	3642502
GDOLJONB_03426	-	5S ribosomal RNA	NA	NA	NA	NA	NA	3642520	3642630
GDOLJONB_03427	-	23S ribosomal RNA	NA	NA	NA	NA	NA	3642730	3645630
GDOLJONB_03428	-	16S ribosomal RNA	NA	NA	NA	NA	NA	3645832	3647368
GDOLJONB_03432	tsaC	Threonylcarbamoyl-AMP synthase	1	1	1	47	-5.60141	3649448	3650020
GDOLJONB_03436	def	Peptide deformylase	1	1	1	60	-5.95218	3652292	3652801
GDOLJONB_03437	fmt	Methionyl-tRNA formyltransferase	1	7	1	134	-5.50717	3652816	3653763
GDOLJONB_03444	rplQ	50S ribosomal protein L17	1	1	1	37	-5.26789	3658232	3658618
GDOLJONB_03445	rpoA	DNA-directed RNA polymerase subunit alpha	1	1	1	109	-6.80806	3658659	3659648
GDOLJONB_03446	rpsD	30S ribosomal protein S4	1	1	1	79	-6.35687	3659674	3660294
GDOLJONB_03447	rpsM	30S ribosomal protein S13	1	1	1	54	-5.78742	3660734	3661090
GDOLJONB_03448	secY	Protein translocase subunit SecY	1	1	1	203	-7.70831	3661387	3662718
GDOLJONB_03449	rplO	50S ribosomal protein L15	1	1	1	57	-5.87215	3662726	3663160
GDOLJONB_03450	rpmD	50S ribosomal protein L30	1	1	1	24	-4.65361	3663164	3663343
GDOLJONB_03451	rpsE	30S ribosomal protein S5	1	1	1	79	-6.35687	3663347	3663850
GDOLJONB_03452	rplR	50S ribosomal protein L18	1	1	1	50	-5.69741	3663865	3664218
GDOLJONB_03453	rplF	50S ribosomal protein L6	1	1	1	76	-6.29682	3664228	3664761
GDOLJONB_03454	rpsH	30S ribosomal protein S8	1	1	1	50	-5.69741	3664774	3665166
GDOLJONB_03455	rpsN	30S ribosomal protein S14	1	1	1	34	-5.13706	3665200	3665505
GDOLJONB_03456	rplE	50S ribosomal protein L5	1	1	1	70	-6.16865	3665520	3666059
GDOLJONB_03457	rplX	50S ribosomal protein L24	1	1	1	44	-5.49857	3666074	3666388
GDOLJONB_03458	rplN	50S ribosomal protein L14	1	1	1	50	-5.69741	3666399	3666770
GDOLJONB_03459	rpsQ	30S ribosomal protein S17	1	1	1	41	-5.38783	3666936	3667190
GDOLJONB_03460	rpmC	50S ribosomal protein L29	NA	NA	NA	NA	NA	3667190	3667381
GDOLJONB_03461	rplP	50S ribosomal protein L16	1	1	1	57	-5.87215	3667381	3667791
GDOLJONB_03462	rpsC	30S ribosomal protein S3	1	1	1	115	-6.89173	3667804	3668502
GDOLJONB_03463	rplV	50S ribosomal protein L22	1	1	1	37	-5.26789	3668520	3668852
GDOLJONB_03464	rpsS	30S ribosomal protein S19	1	1	1	24	-4.65361	3668867	3669145
GDOLJONB_03465	rplB	50S ribosomal protein L2	1	1	1	102	-6.71925	3669162	3669983
GDOLJONB_03466	rplW	50S ribosomal protein L23	1	1	1	28	-4.83336	3670001	3670303
GDOLJONB_03467	rplD	50S ribosomal protein L4	1	1	1	57	-5.87215	3670300	3670905
GDOLJONB_03468	rplC	50S ribosomal protein L3	1	1	1	105	-6.76433	3670916	3671545
GDOLJONB_03469	rpsJ	30S ribosomal protein S10	NA	NA	NA	NA	NA	3671578	3671889
GDOLJONB_03473	tufA_1	Elongation factor Tu 1	1	4	1	34	-4.22708	3673667	3674851
GDOLJONB_03474	fusA_2	Elongation factor G	1	1	1	277	-8.16068	3674921	3677035
GDOLJONB_03475	rpsG	30S ribosomal protein S7	1	1	1	66	-6.10004	3677132	3677602
GDOLJONB_03476	rpsL	30S ribosomal protein S12	1	1	1	50	-5.69741	3677699	3678073
GDOLJONB_03477	tusB	Protein TusB	1	1	1	31	-4.99319	3678198	3678485
GDOLJONB_03478	tusC	Protein TusC	1	1	1	37	-5.26789	3678493	3678852
GDOLJONB_03479	tusD	Sulfurtransferase TusD	1	1	1	28	-4.83336	3678852	3679238
GDOLJONB_03480	dauR	Transcriptional regulator DauR	1	1	1	86	-6.46998	3679238	3679960
GDOLJONB_03497	yhfG	putative protein YhfG	NA	NA	NA	NA	NA	3695149	3695316
GDOLJONB_03501	-	hypothetical protein	1	1	1	21	-4.44823	3698851	3698952
GDOLJONB_03510	aroB	3-dehydroquinate synthase	5	1	1	122	-5.80508	3708203	3709297
GDOLJONB_03549	asd_2	Aspartate-semialdehyde dehydrogenase	1	1	1	96	-6.62462	3758199	3759305
GDOLJONB_03558	yhhA	-	NA	NA	NA	NA	NA	3768374	3768427
GDOLJONB_03576	rpoH	RNA polymerase sigma factor RpoH	1	1	1	83	-6.41453	3786712	3787566
GDOLJONB_03577	ftsX	Cell division protein FtsX	1	1	1	92	-6.57489	3787836	3788891
GDOLJONB_03578	ftsE	Cell division ATP-binding protein FtsE	1	1	1	50	-5.69741	3788884	3789552
GDOLJONB_03579	ftsY	Signal recognition particle receptor FtsY	1	1	1	99	-6.67271	3789555	3791078
GDOLJONB_03585	tusA	Sulfur carrier protein TusA	NA	NA	NA	NA	NA	3795656	3795901
GDOLJONB_03599	nikA	-	NA	NA	NA	NA	NA	3809181	3809246
GDOLJONB_03651	-	tRNA-Pro	NA	NA	NA	NA	NA	3879224	3879300
GDOLJONB_03671	glyS	Glycine--tRNA ligase beta subunit	1	1	1	151	-7.28134	3900698	3902767
GDOLJONB_03672	glyQ	Glycine--tRNA ligase alpha subunit	1	1	1	105	-6.76433	3902777	3903688
GDOLJONB_03679	xylF_2	-	NA	NA	NA	NA	NA	3909699	3909773
GDOLJONB_03684	malS	-	NA	NA	NA	NA	NA	3916042	3916095
GDOLJONB_03703	yibL	putative protein YibL	NA	NA	NA	NA	NA	3937946	3938308
GDOLJONB_03708	cysE	Serine acetyltransferase	1	1	1	79	-6.35687	3942851	3943672
GDOLJONB_03709	gpsA	Glycerol-3-phosphate dehydrogenase [NAD(P)+]	1	1	1	83	-6.41453	3943746	3944765
GDOLJONB_03710	secB	Protein-export protein SecB	1	1	1	50	-5.69741	3944765	3945232
GDOLJONB_03711	grxC	Glutaredoxin 3	NA	NA	NA	NA	NA	3945293	3945544
GDOLJONB_03720	rfaF	ADP-heptose--LPS heptosyltransferase 2	1	1	1	99	-6.67271	3954494	3955510
GDOLJONB_03721	rfaC	Lipopolysaccharide heptosyltransferase 1	1	1	1	89	-6.52338	3955514	3956485
GDOLJONB_03723	-	hypothetical protein	1	5	9	128	-4.60701	3957371	3958540
GDOLJONB_03726	rfaQ	Lipopolysaccharide core heptosyltransferase RfaQ	1	10	1	105	-4.78923	3960756	3961832
GDOLJONB_03727	rfaG	Lipopolysaccharide core biosynthesis protein RfaG	1	1	1	92	-6.57489	3961829	3962956
GDOLJONB_03728	pglJ	N-acetylgalactosamine-N, N'-diacetylbacillosaminyl-diphospho-undecaprenol 4-alpha-N-acetylgalactosaminyltransferase	1	4	5	76	-4.37396	3962959	3964053
GDOLJONB_03730	waaA	3-deoxy-D-manno-octulosonic acid transferase	1	1	1	122	-6.97083	3965164	3966438
GDOLJONB_03731	-	hypothetical protein	1	1	1	112	-6.85051	3966438	3967214
GDOLJONB_03732	coaD	Phosphopantetheine adenylyltransferase	1	1	1	47	-5.60141	3967211	3967690
GDOLJONB_03735	rpmB	50S ribosomal protein L28	1	1	1	31	-4.99319	3969012	3969248
GDOLJONB_03737	coaBC	Coenzyme A biosynthesis bifunctional protein CoaBC	1	1	1	134	-7.11712	3970300	3971517
GDOLJONB_03738	dut	Deoxyuridine 5'-triphosphate nucleotidohydrolase	1	1	1	41	-5.38783	3971495	3971953
GDOLJONB_03754	gmk	Guanylate kinase	1	1	1	70	-6.16865	3987751	3988374
GDOLJONB_03755	rpoZ	DNA-directed RNA polymerase subunit omega	1	1	1	31	-4.99319	3988429	3988704
GDOLJONB_03778	-	tRNA-Sec	NA	NA	NA	NA	NA	4017198	4017292
GDOLJONB_03835	-	hypothetical protein	NA	NA	NA	NA	NA	4073147	4073242
GDOLJONB_03863	gyrB	DNA gyrase subunit B	1	1	1	245	-7.98112	4100080	4102494
GDOLJONB_03865	dnaN	Beta sliding clamp	1	1	1	102	-6.71925	4103804	4104904
GDOLJONB_03866	dnaA	Chromosomal replication initiator protein DnaA	1	1	1	128	-7.04583	4104909	4106312
GDOLJONB_03867	-	hypothetical protein	NA	NA	NA	NA	NA	4107126	4107323
GDOLJONB_03868	yidC	Membrane protein insertase YidC	1	1	1	177	-7.51054	4107673	4109319
GDOLJONB_03882	pstA	Phosphate transport system permease protein PstA	1	7	1	86	-4.86026	4123098	4123988
GDOLJONB_03885	glmS_1	Glutamine--fructose-6-phosphate aminotransferase [isomerizing]	1	1	1	206	-7.73122	4126453	4128282
GDOLJONB_03886	glmU	Bifunctional protein GlmU	1	1	1	141	-7.18506	4128466	4129836
GDOLJONB_03887	atpC	ATP synthase epsilon chain	1	1	1	50	-5.69741	4130534	4130953
GDOLJONB_03888	atpD	ATP synthase subunit beta	9	1	1	209	-5.94512	4130974	4132356
GDOLJONB_03890	atpA	ATP synthase subunit alpha	1	4	3	193	-6.04983	4133297	4134838
GDOLJONB_03891	atpH	ATP synthase subunit delta	1	1	3	60	-5.08261	4134851	4135384
GDOLJONB_03892	atpF	ATP synthase subunit b	1	1	1	44	-5.49857	4135399	4135869
GDOLJONB_03893	atpE	ATP synthase subunit c	1	1	1	31	-4.99319	4135920	4136159
GDOLJONB_03894	atpB	ATP synthase subunit a	1	1	1	63	-6.028	4136209	4137024
GDOLJONB_03895	atpI	ATP synthase protein I	1	1	1	34	-5.13706	4137032	4137412
GDOLJONB_03912	-	16S ribosomal RNA	NA	NA	NA	NA	NA	4156842	4158375
GDOLJONB_03913	-	tRNA-Glu	NA	NA	NA	NA	NA	4158462	4158537
GDOLJONB_03914	-	23S ribosomal RNA	NA	NA	NA	NA	NA	4158722	4161624
GDOLJONB_03915	-	5S ribosomal RNA	NA	NA	NA	NA	NA	4161724	4161834
GDOLJONB_03920	dsbA	-	NA	NA	NA	NA	NA	4164719	4164778
GDOLJONB_03923	engB	putative GTP-binding protein EngB	1	1	1	86	-6.46998	4169827	4170459
GDOLJONB_03944	-	-	NA	NA	NA	NA	NA	4191224	4191289
GDOLJONB_03983	priA	Primosomal protein N'	1	1	1	177	-7.51054	4228565	4230760
GDOLJONB_03989	yfkN	-	NA	NA	NA	NA	NA	4236757	4236819
GDOLJONB_03997	zinT	-	NA	NA	NA	NA	NA	4244964	4245035
GDOLJONB_04008	btuB	-	NA	NA	NA	NA	NA	4258379	4258441
GDOLJONB_04009	murI	Glutamate racemase	1	1	1	83	-6.41453	4260162	4261013
GDOLJONB_04010	-	16S ribosomal RNA	NA	NA	NA	NA	NA	4261414	4262949
GDOLJONB_04011	-	tRNA-Ile	NA	NA	NA	NA	NA	4263022	4263098
GDOLJONB_04012	-	tRNA-Ala	NA	NA	NA	NA	NA	4263135	4263210
GDOLJONB_04013	-	23S ribosomal RNA	NA	NA	NA	NA	NA	4263390	4266290
GDOLJONB_04014	-	5S ribosomal RNA	NA	NA	NA	NA	NA	4266390	4266500
GDOLJONB_04015	-	tRNA-Asp	NA	NA	NA	NA	NA	4266561	4266637
GDOLJONB_04016	-	tRNA-Trp	NA	NA	NA	NA	NA	4266691	4266766
GDOLJONB_04029	rep	ATP-dependent DNA helicase Rep	4	1	1	199	-6.74891	4280043	4282064
GDOLJONB_04036	rho	Transcription termination factor Rho	1	1	1	160	-7.3716	4288823	4290082
GDOLJONB_04050	-	tRNA-Arg	NA	NA	NA	NA	NA	4304798	4304874
GDOLJONB_04051	-	tRNA-His	NA	NA	NA	NA	NA	4304930	4305005
GDOLJONB_04052	-	tRNA-Ser	NA	NA	NA	NA	NA	4305029	4305115
GDOLJONB_04053	-	tRNA-Pro	NA	NA	NA	NA	NA	4305158	4305234
GDOLJONB_04056	hemD	Uroporphyrinogen-III synthase	1	1	1	79	-6.35687	4308099	4308839
GDOLJONB_04057	hemC	Porphobilinogen deaminase	1	1	1	73	-6.23416	4308836	4309792
GDOLJONB_04062	-	hypothetical protein	1	5	1	57	-4.57029	4314263	4314970
GDOLJONB_04082	ubiE_2	Ubiquinone/menaquinone biosynthesis C-methyltransferase UbiE	11	1	1	89	-4.44608	4336752	4337507
GDOLJONB_04083	-	hypothetical protein	1	1	1	47	-5.60141	4337521	4338126
GDOLJONB_04084	ubiB	putative protein kinase UbiB	1	1	1	196	-7.66135	4338123	4339763
GDOLJONB_04090	ubiD	3-octaprenyl-4-hydroxybenzoate carboxy-lyase	1	1	1	141	-7.18506	4342966	4344441
GDOLJONB_04097	hemG	Protoporphyrinogen IX dehydrogenase [menaquinone]	1	1	1	66	-6.10004	4352300	4352833
GDOLJONB_04098	-	16S ribosomal RNA	1	1	1	36	-5.20396	4353224	4354767
GDOLJONB_04099	-	tRNA-Ile	NA	NA	NA	NA	NA	4354840	4354916
GDOLJONB_04100	-	tRNA-Ala	NA	NA	NA	NA	NA	4354953	4355028
GDOLJONB_04101	-	23S ribosomal RNA	NA	NA	NA	NA	NA	4355208	4358111
GDOLJONB_04102	-	5S ribosomal RNA	NA	NA	NA	NA	NA	4358211	4358321
GDOLJONB_04103	murB	UDP-N-acetylenolpyruvoylglucosamine reductase	1	1	1	118	-6.93182	4358606	4359634
GDOLJONB_04104	birA	Bifunctional ligase/repressor BirA	1	1	1	134	-7.11712	4359631	4360593
GDOLJONB_04105	coaA	Pantothenate kinase	1	1	1	154	-7.31206	4360619	4361545
GDOLJONB_04106	-	tRNA-Thr	NA	NA	NA	NA	NA	4361998	4362073
GDOLJONB_04107	-	tRNA-Tyr	NA	NA	NA	NA	NA	4362084	4362168
GDOLJONB_04108	-	tRNA-Gly	NA	NA	NA	NA	NA	4362284	4362358
GDOLJONB_04109	-	tRNA-Thr	NA	NA	NA	NA	NA	4362364	4362439
GDOLJONB_04111	secE	Protein translocase subunit SecE	1	1	1	41	-5.38783	4364076	4364459
GDOLJONB_04112	nusG	Transcription termination/antitermination protein NusG	1	1	1	47	-5.60141	4364461	4365006
GDOLJONB_04113	rplK	50S ribosomal protein L11	1	1	1	37	-5.26789	4365163	4365591
GDOLJONB_04114	rplA	50S ribosomal protein L1	1	1	1	89	-6.52338	4365595	4366299
GDOLJONB_04115	rplJ	50S ribosomal protein L10	1	1	1	50	-5.69741	4366713	4367210
GDOLJONB_04116	rplL	50S ribosomal protein L7/L12	1	1	1	44	-5.49857	4367277	4367642
GDOLJONB_04117	rpoB	DNA-directed RNA polymerase subunit beta	1	1	1	517	-9.06075	4367967	4371995
GDOLJONB_04118	rpoC	DNA-directed RNA polymerase subunit beta'	1	16	7	455	-5.80036	4372072	4376295
GDOLJONB_04125	thiS	Sulfur carrier protein ThiS	NA	NA	NA	NA	NA	4382629	4382829
GDOLJONB_04131	hemE	Uroporphyrinogen decarboxylase	1	1	1	102	-6.71925	4387759	4388823
GDOLJONB_04142	-	16S ribosomal RNA	NA	NA	NA	NA	NA	4398241	4399776
GDOLJONB_04143	-	tRNA-Glu	NA	NA	NA	NA	NA	4399863	4399938
GDOLJONB_04144	-	23S ribosomal RNA	NA	NA	NA	NA	NA	4400123	4403025
GDOLJONB_04145	-	5S ribosomal RNA	NA	NA	NA	NA	NA	4403125	4403235
GDOLJONB_04172	-	-	NA	NA	NA	NA	NA	4435372	4435452
GDOLJONB_04174	ubiA	4-hydroxybenzoate octaprenyltransferase	1	1	1	86	-6.46998	4436993	4437859
GDOLJONB_04175	plsB	Glycerol-3-phosphate acyltransferase	1	3	3	248	-6.5565	4437908	4440331
GDOLJONB_04177	lexA	LexA repressor	1	1	1	41	-5.38783	4440951	4441559
GDOLJONB_04185	dnaB	Replicative DNA helicase	1	1	1	122	-6.97083	4447555	4448970
GDOLJONB_04188	aphA	-	NA	NA	NA	NA	NA	4451642	4451719
GDOLJONB_04192	ssb_1	Single-stranded DNA-binding protein	1	1	1	34	-5.13706	4456340	4456864
GDOLJONB_04203	-	-	NA	NA	NA	NA	NA	4471611	4471676
GDOLJONB_04209	soxR	Redox-sensitive transcriptional activator SoxR	4	1	1	37	-4.31411	4477335	4477793
GDOLJONB_04216	ycbV	-	NA	NA	NA	NA	NA	4485024	4485104
GDOLJONB_04219	fimF_2	-	NA	NA	NA	NA	NA	4488882	4488959
GDOLJONB_04234	-	-	NA	NA	NA	NA	NA	4507670	4507753
GDOLJONB_04241	phnI	Alpha-D-ribose 1-methylphosphonate 5-triphosphate synthase subunit PhnI	7	8	0	92	-4.17724	4512913	4513977
GDOLJONB_04252	-	hypothetical protein	4	1	1	34	-4.18311	4524271	4524642
GDOLJONB_04253	-	IS3 family transposase ISKpn1	NA	NA	NA	NA	NA	4524808	4525593
GDOLJONB_04254	-	IS3 family transposase ISKpn1	NA	NA	NA	NA	NA	4525650	4526171
GDOLJONB_04258	-	-	NA	NA	NA	NA	NA	4529113	4529187
GDOLJONB_04265	-	hypothetical protein	NA	NA	NA	NA	NA	4538144	4538257
GDOLJONB_04266	-	tRNA-Phe	NA	NA	NA	NA	NA	4538699	4538774
GDOLJONB_04275	groS	10 kDa chaperonin	1	1	1	28	-4.83336	4549077	4549370
GDOLJONB_04276	groL	60 kDa chaperonin	1	1	1	173	-7.4838	4549408	4551054
GDOLJONB_04286	-	hypothetical protein	1	4	1	112	-5.73131	4562178	4562759
GDOLJONB_04288	efp	Elongation factor P	4	1	1	70	-5.2167	4564044	4564610
GDOLJONB_04299	psd	Phosphatidylserine decarboxylase proenzyme	1	1	1	86	-6.46998	4575848	4576810
GDOLJONB_04300	rsgA	Small ribosomal subunit biogenesis GTPase RsgA	4	1	1	105	-5.81619	4576971	4578032
GDOLJONB_04301	orn	Oligoribonuclease	1	1	1	47	-5.60141	4578127	4578672
GDOLJONB_04303	-	tRNA-Gly	NA	NA	NA	NA	NA	4579742	4579817
GDOLJONB_04305	-	tRNA-Gly	NA	NA	NA	NA	NA	4580034	4580109
GDOLJONB_04308	tsaE	tRNA threonylcarbamoyladenosine biosynthesis protein TsaE	1	1	1	57	-5.87215	4583037	4583498
GDOLJONB_04333	ulaF	L-ribulose-5-phosphate 4-epimerase UlaF	4	1	8	73	-4.10611	4607237	4607923
GDOLJONB_04336	rpsF	30S ribosomal protein S6	1	1	1	47	-5.60141	4609946	4610341
GDOLJONB_04337	priB	Primosomal replication protein N	1	1	1	34	-5.13706	4610347	4610661
GDOLJONB_04338	rpsR	30S ribosomal protein S18	1	1	1	41	-5.38783	4610666	4610893
GDOLJONB_04357	tamA	-	NA	NA	NA	NA	NA	4629624	4629689
GDOLJONB_04361	ppa_2	Inorganic pyrophosphatase	1	1	1	44	-5.49857	4635856	4636386
GDOLJONB_04381	pgl_2	-	NA	NA	NA	NA	NA	4654915	4654980
GDOLJONB_04403	valS	Valine--tRNA ligase	1	1	1	232	-7.90253	4679305	4682160
GDOLJONB_04406	lptF	Lipopolysaccharide export system permease protein LptF	1	1	1	102	-6.71925	4684624	4685721
GDOLJONB_04407	lptG	Lipopolysaccharide export system permease protein LptG	1	1	1	99	-6.67271	4685721	4686803
GDOLJONB_04465	lamB_3	-	NA	NA	NA	NA	NA	4749181	4749258
GDOLJONB_04469	-	hypothetical protein	NA	NA	NA	NA	NA	4753003	4753488
GDOLJONB_04473	-	hypothetical protein	1	1	1	21	-4.44823	4756682	4757401
GDOLJONB_04487	-	16S ribosomal RNA	NA	NA	NA	NA	NA	4771033	4772568
GDOLJONB_04488	-	tRNA-Glu	NA	NA	NA	NA	NA	4772655	4772730
GDOLJONB_04489	-	23S ribosomal RNA	NA	NA	NA	NA	NA	4772915	4775814
GDOLJONB_04490	-	5S ribosomal RNA	NA	NA	NA	NA	NA	4776012	4776122
GDOLJONB_04505	-	hypothetical protein	NA	NA	NA	NA	NA	4793700	4793864
GDOLJONB_04512	-	hypothetical protein	NA	NA	NA	NA	NA	4798895	4799134
GDOLJONB_04536	-	hypothetical protein	4	1	1	37	-4.31411	4823060	4823500
GDOLJONB_04558	dnaC	DNA replication protein DnaC	1	1	1	66	-6.10004	4845858	4846601
GDOLJONB_04559	dnaT	Primosomal protein 1	1	1	1	41	-5.38783	4846598	4847137
GDOLJONB_04560	-	hypothetical protein	1	1	1	41	-5.38783	4847240	4847713
GDOLJONB_04571	-	tRNA-Ser	NA	NA	NA	NA	NA	4857126	4857212
GDOLJONB_04572	-	tRNA-Ser	NA	NA	NA	NA	NA	4857244	4857330
GDOLJONB_04573	-	tRNA-Ser	NA	NA	NA	NA	NA	4857359	4857445
GDOLJONB_04575	holD	DNA polymerase III subunit psi	1	1	1	21	-4.44823	4858748	4859161
GDOLJONB_04594	slt	-	NA	NA	NA	NA	NA	4878691	4878774
GDOLJONB_04599	-	-	NA	NA	NA	NA	NA	4883385	4883450
GDOLJONB_04617	dnaK_2	Chaperone protein DnaK	1	1	1	203	-7.70831	4903134	4905050
GDOLJONB_04621	-	hypothetical protein	1	1	1	24	-4.65361	4908734	4908943
GDOLJONB_04622	ribF	Riboflavin biosynthesis protein RibF	1	1	1	112	-6.85051	4909288	4910226
GDOLJONB_04623	ileS	Isoleucine--tRNA ligase	1	1	1	267	-8.10912	4910234	4913086
GDOLJONB_04624	lspA	Lipoprotein signal peptidase	1	1	1	54	-5.78742	4913086	4913586
GDOLJONB_04625	fkpB	FKBP-type 16 kDa peptidyl-prolyl cis-trans isomerase	1	1	1	31	-4.99319	4913702	4914151
GDOLJONB_04626	ispH	4-hydroxy-3-methylbut-2-enyl diphosphate reductase	1	1	1	83	-6.41453	4914153	4915103
GDOLJONB_04631	dapB	4-hydroxy-tetrahydrodipicolinate reductase	1	1	1	57	-5.87215	4918374	4919195
GDOLJONB_04637	-	IS1595 family transposase ISSsu9	1	1	1	47	-5.60141	4927134	4927613
GDOLJONB_04677	mraZ	Transcriptional regulator MraZ	1	1	1	41	-5.38783	4978690	4979148
GDOLJONB_04678	rsmH	Ribosomal RNA small subunit methyltransferase H	1	1	1	102	-6.71925	4979151	4980092
GDOLJONB_04679	ftsL	Cell division protein FtsL	1	1	1	24	-4.65361	4980089	4980454
GDOLJONB_04680	ftsI_2	Peptidoglycan D,D-transpeptidase FtsI	1	1	1	264	-8.09151	4980470	4982236
GDOLJONB_04681	murE	UDP-N-acetylmuramoyl-L-alanyl-D-glutamate--2, 6-diaminopimelate ligase	1	1	1	141	-7.18506	4982223	4983710
GDOLJONB_04682	murF	UDP-N-acetylmuramoyl-tripeptide--D-alanyl-D- alanine ligase	1	1	1	102	-6.71925	4983707	4985065
GDOLJONB_04683	mraY	Phospho-N-acetylmuramoyl-pentapeptide- transferase	1	1	1	144	-7.21787	4985059	4986141
GDOLJONB_04684	murD	UDP-N-acetylmuramoylalanine--D-glutamate ligase	1	1	1	128	-7.04583	4986144	4987460
GDOLJONB_04685	ftsW	putative peptidoglycan glycosyltransferase FtsW	1	1	1	157	-7.34214	4987460	4988734
GDOLJONB_04686	murG	UDP-N-acetylglucosamine--N-acetylmuramyl- (pentapeptide) pyrophosphoryl-undecaprenol N-acetylglucosamine transferase	1	1	1	86	-6.46998	4988755	4989801
GDOLJONB_04687	murC	UDP-N-acetylmuramate--L-alanine ligase	1	1	1	125	-7.00882	4989849	4991324
GDOLJONB_04688	ddlB	D-alanine--D-alanine ligase B	1	1	1	96	-6.62462	4991317	4992237
GDOLJONB_04689	ftsQ	Cell division protein FtsQ	1	1	1	83	-6.41453	4992239	4993069
GDOLJONB_04690	ftsA_2	Cell division protein FtsA	1	1	1	170	-7.45656	4993066	4994328
GDOLJONB_04691	ftsZ	Cell division protein FtsZ	1	1	1	115	-6.89173	4994391	4995542
GDOLJONB_04692	lpxC	UDP-3-O-acyl-N-acetylglucosamine deacetylase	1	1	1	105	-6.76433	4995643	4996560
GDOLJONB_04693	secM	Secretion monitor	1	1	1	34	-5.13706	4996877	4997380
GDOLJONB_04694	secA	Protein translocase subunit SecA	1	1	1	296	-8.25858	4997443	5000148
GDOLJONB_04698	coaE	Dephospho-CoA kinase	1	1	1	57	-5.87215	5001599	5002219
GDOLJONB_04712	lpdA	Dihydrolipoyl dehydrogenase	6	3	1	138	-5.36604	5019778	5021202
GDOLJONB_04713	-	-	NA	NA	NA	NA	NA	5021367	5021432
GDOLJONB_04716	acnB	Aconitate hydratase B	1	12	22	245	-4.36878	5024554	5027151
GDOLJONB_04723	cueO	-	NA	NA	NA	NA	NA	5032777	5032863
GDOLJONB_04734	folK	2-amino-4-hydroxy-6- hydroxymethyldihydropteridine pyrophosphokinase	1	1	1	37	-5.26789	5044352	5044831
GDOLJONB_04735	pcnB	Poly(A) polymerase I	1	1	1	122	-6.97083	5044828	5046189
GDOLJONB_04739	thpR	RNA 2',3'-cyclic phosphodiesterase	3	1	3	41	-4.09736	5048560	5049096
GDOLJONB_04742	outN	Type II secretion system protein N	3	3	1	44	-4.17281	5052443	5053189
GDOLJONB_04747	-	hypothetical protein	NA	NA	NA	NA	NA	5056413	5056778
GDOLJONB_04748	gspH	Putative type II secretion system protein H	NA	NA	NA	NA	NA	5056775	5057290
GDOLJONB_04759	fhuD	-	NA	NA	NA	NA	NA	5074531	5074623
GDOLJONB_04761	hemL	Glutamate-1-semialdehyde 2,1-aminomutase	1	1	1	102	-6.71925	5077537	5078817
GDOLJONB_04763	erpA	Iron-sulfur cluster insertion protein ErpA	1	1	1	44	-5.49857	5080498	5080842
GDOLJONB_04768	degP	-	NA	NA	NA	NA	NA	5084798	5084878
GDOLJONB_04771	dapD	2,3,4,5-tetrahydropyridine-2,6-dicarboxylate N-succinyltransferase	1	1	1	96	-6.62462	5088164	5088988
GDOLJONB_04774	rpsB	30S ribosomal protein S2	1	1	1	79	-6.35687	5092857	5093582
GDOLJONB_04775	tsf	Elongation factor Ts	1	1	1	70	-6.16865	5093702	5094553
GDOLJONB_04776	pyrH	Uridylate kinase	1	1	1	76	-6.29682	5094703	5095428
GDOLJONB_04777	frr	Ribosome-recycling factor	1	1	1	37	-5.26789	5095579	5096136
GDOLJONB_04778	dxr	1-deoxy-D-xylulose 5-phosphate reductoisomerase	1	1	1	112	-6.85051	5096365	5097567
GDOLJONB_04779	uppS	Ditrans,polycis-undecaprenyl-diphosphate synthase ((2E,6E)-farnesyl-diphosphate specific)	1	1	1	99	-6.67271	5097787	5098563
GDOLJONB_04780	cdsA	Phosphatidate cytidylyltransferase	1	1	1	79	-6.35687	5098651	5099433
GDOLJONB_04781	rseP	Regulator of sigma-E protease RseP	1	1	1	144	-7.21787	5099445	5100797
GDOLJONB_04782	bamA_2	-	NA	NA	NA	NA	NA	5100829	5100891
GDOLJONB_04783	skp	-	NA	NA	NA	NA	NA	5103380	5103442
GDOLJONB_04784	lpxD	UDP-3-O-(3-hydroxymyristoyl)glucosamine N-acyltransferase	1	1	1	144	-7.21787	5103869	5104894
GDOLJONB_04785	fabZ	3-hydroxyacyl-[acyl-carrier-protein] dehydratase FabZ	1	1	1	47	-5.60141	5105000	5105455
GDOLJONB_04786	lpxA	Acyl-[acyl-carrier-protein]--UDP-N- acetylglucosamine O-acyltransferase	1	1	1	76	-6.29682	5105459	5106247
GDOLJONB_04787	lpxB	Lipid-A-disaccharide synthase	1	1	1	99	-6.67271	5106247	5107398
GDOLJONB_04788	rnhB	Ribonuclease HII	1	1	1	34	-5.13706	5107395	5107994
GDOLJONB_04789	dnaE	DNA polymerase III subunit alpha	1	1	1	332	-8.42246	5108012	5111494
GDOLJONB_04790	accA	Acetyl-coenzyme A carboxylase carboxyl transferase subunit alpha	1	1	1	73	-6.23416	5111507	5112466
GDOLJONB_04793	tilS	tRNA(Ile)-lysidine synthase	1	1	1	70	-6.16865	5115223	5116536
GDOLJONB_04800	proS	Proline--tRNA ligase	1	1	1	170	-7.45656	5119924	5121642
GDOLJONB_04807	-	16S ribosomal RNA	NA	NA	NA	NA	NA	5126637	5128173
GDOLJONB_04808	-	tRNA-Ile	NA	NA	NA	NA	NA	5128244	5128320
GDOLJONB_04809	-	tRNA-Ala	NA	NA	NA	NA	NA	5128357	5128432
GDOLJONB_04810	-	23S ribosomal RNA	NA	NA	NA	NA	NA	5128612	5131510
GDOLJONB_04811	-	5S ribosomal RNA	NA	NA	NA	NA	NA	5131610	5131720
GDOLJONB_04812	-	tRNA-Asp	NA	NA	NA	NA	NA	5131781	5131857
GDOLJONB_04822	dnaQ	DNA polymerase III subunit epsilon	1	1	1	89	-6.52338	5140360	5141100
GDOLJONB_04823	-	tRNA-Asp	NA	NA	NA	NA	NA	5141234	5141310
GDOLJONB_04828	gmhA	Phosphoheptose isomerase	1	1	1	70	-6.16865	5146609	5147190
GDOLJONB_04890	-	IS3 family transposase ISKpn1	NA	NA	NA	NA	NA	5213968	5214570
GDOLJONB_04891	-	IS3 family transposase ISKpn1	NA	NA	NA	NA	NA	5214811	5215332
GDOLJONB_04897	ecpA	-	NA	NA	NA	NA	NA	5221304	5221372
GDOLJONB_04898	ecpB	-	NA	NA	NA	NA	NA	5221950	5222012
GDOLJONB_04899	ecpC	-	NA	NA	NA	NA	NA	5222644	5222733
GDOLJONB_04900	ecpD	-	NA	NA	NA	NA	NA	5225159	5225230
GDOLJONB_04906	-	hypothetical protein	NA	NA	NA	NA	NA	5230882	5231052
GDOLJONB_04917	tauA	-	NA	NA	NA	NA	NA	5242669	5242737
GDOLJONB_04923	hemB	Delta-aminolevulinic acid dehydratase	1	1	1	83	-6.41453	5248891	5249865
GDOLJONB_04966	yajC	Sec translocon accessory complex subunit YajC	1	1	1	31	-4.99319	5291976	5292308
GDOLJONB_04967	secD	Protein translocase subunit SecD	1	1	1	209	-7.75378	5292368	5294182
GDOLJONB_04968	secF	Protein translocase subunit SecF	1	1	1	99	-6.67271	5294193	5295164
GDOLJONB_04973	nrdR	Transcriptional repressor NrdR	1	1	1	41	-5.38783	5298310	5298759
GDOLJONB_04974	ribD	Riboflavin biosynthesis protein RibD	1	1	1	73	-6.23416	5298763	5299866
GDOLJONB_04975	ribE	6,7-dimethyl-8-ribityllumazine synthase	1	1	1	44	-5.49857	5299954	5300424
GDOLJONB_04976	nusB	Transcription antitermination protein NusB	1	1	1	47	-5.60141	5300444	5300863
GDOLJONB_04977	thiL	Thiamine-monophosphate kinase	1	1	1	92	-6.57489	5300935	5301906
GDOLJONB_04980	dxs_3	1-deoxy-D-xylulose-5-phosphate synthase	1	1	1	170	-7.45656	5303483	5305345
GDOLJONB_04981	ispA	Farnesyl diphosphate synthase	1	1	1	66	-6.10004	5305364	5306263
GDOLJONB_04982	xseB	Exodeoxyribonuclease 7 small subunit	1	1	1	21	-4.44823	5306264	5306506
GDOLJONB_04992	ksdD	3-oxosteroid 1-dehydrogenase	3	5	6	89	-4.20543	5316209	5317906
GDOLJONB_05012	-	-	NA	NA	NA	NA	NA	5339618	5339695
GDOLJONB_05022	amtB	-	NA	NA	NA	NA	NA	5349899	5349967
GDOLJONB_05035	cycB	-	NA	NA	NA	NA	NA	5361673	5361753
GDOLJONB_05038	ganB	-	NA	NA	NA	NA	NA	5365142	5365213
GDOLJONB_05106	-	IS6 family transposase IS26	NA	NA	NA	NA	NA	47548	48252
GDOLJONB_05110	-	IS6 family transposase IS26	NA	NA	NA	NA	NA	52716	53420
GDOLJONB_05122	-	hypothetical protein	NA	NA	NA	NA	NA	70330	70497
GDOLJONB_05123	-	hypothetical protein	NA	NA	NA	NA	NA	70545	70838
GDOLJONB_05137	gsiB_2	-	NA	NA	NA	NA	NA	83529	83597
GDOLJONB_05156	-	hypothetical protein	NA	NA	NA	NA	NA	107839	108036
GDOLJONB_05192	silE_1	-	NA	NA	NA	NA	NA	134811	134873
GDOLJONB_05216	repB	RepFIB replication protein A	1	1	1	318	-8.74439	164867	165877
GDOLJONB_05222	-	IS1 family transposase IS1A	NA	NA	NA	NA	NA	171703	171969
