# Supplementary material for: Genome-wide screens reveal shared and strain-specific genes that facilitate enteric colonization by Klebsiella pneumoniae
Source: mBio. 2023 Oct 25;14(6):e02128-23. doi: 10.1128/mbio.02128-23 (PMC10746194; doi:10.1128/mbio.02128-23)
Supplement: Table S2 — Colonization factors. [file mbio.02128-23-s0002.xlsx]

## Sheet: CRE-166
Supplemental Table 2A: Colonization Factors for CRE-166
Gene Identifier	Gene	Product	Output 1 Reads	Output 2 Reads	Output 3 Reads	Input 1 Reads	Input 2 Reads	Input 3 Reads	log(fold change)	False Discovery Rate	Start	Stop
JCNGAGPE_00682	tolC	Outer membrane protein TolC	2	1	1	236	289	190	-7.10394	4.56e-07	698000	699469
ECJKFODA_00215	sopB	Protein SopB	2	1	1	214	235	144	-6.96484	1.23e-11	195336	196307
JCNGAGPE_04042	bglY	Beta-galactosidase BglY	2	1	1	204	235	202	-6.94788	6.47e-07	4226624	4228681
ECJKFODA_00216	-	hypothetical protein	2	1	1	212	202	171	-6.94349	1.23e-11	196307	197473
JCNGAGPE_03410	focA	putative formate transporter 1	2	1	1	178	150	138	-6.48649	4.39e-06	3579213	3580070
JCNGAGPE_04043	ganB	Arabinogalactan endo-beta-1,4-galactanase	2	1	1	146	160	90	-6.25137	7.25e-06	4228713	4229915
JCNGAGPE_03639	pal_2	Peptidoglycan-associated lipoprotein	2	1	1	173	110	107	-6.23189	7.25e-06	3812652	3813176
JCNGAGPE_03360	ompA_3	Outer membrane protein A	2	1	1	150	100	139	-6.22447	7.25e-06	3515803	3516873
JCNGAGPE_01434	bepA_2	Beta-barrel assembly-enhancing protease	2	1	1	207	199	204	-6.22233	7.25e-06	1451813	1453276
JCNGAGPE_03640	tolB	Tol-Pal system protein TolB	2	1	1	132	127	121	-6.19602	7.25e-06	3813211	3814503
JCNGAGPE_03641	-	hypothetical protein	2	1	1	149	117	61	-5.97656	1.9e-05	3814633	3815955
JCNGAGPE_04029	acrA	Multidrug efflux pump subunit AcrA	2	2	1	292	284	206	-5.90565	2.24e-05	4213960	4215153
JCNGAGPE_00499	sspA	Stringent starvation protein A	2	1	1	132	109	65	-5.87951	2.24e-05	515943	516581
JCNGAGPE_04775	miaA	tRNA dimethylallyltransferase	2	4	1	169	152	88	-5.77264	1.9e-05	5004037	5004987
JCNGAGPE_01614	ompC	Outer membrane porin C	2	1	1	145	76	57	-5.73763	3.71e-05	1644217	1645320
JCNGAGPE_00167	mtlD	Mannitol-1-phosphate 5-dehydrogenase	2	1	1	83	118	72	-5.71075	3.5e-05	169706	170854
JCNGAGPE_03411	pflB	Formate acetyltransferase 1	2	11	1	291	201	146	-5.61739	2.57e-05	3580122	3582404
JCNGAGPE_04134	phoB	Phosphate regulon transcriptional regulatory protein PhoB	2	1	2	106	102	93	-5.58344	2.79e-05	4322354	4323043
JCNGAGPE_05180	dsbA_2	Thiol:disulfide interchange protein DsbA	2	1	1	93	82	53	-5.46139	8.58e-05	5436685	5437308
JCNGAGPE_01655	yeiE	Transcriptional activator yeiE	2	1	1	76	54	95	-5.44477	8.71e-05	1692068	1692934
JCNGAGPE_00153	envC	Murein hydrolase activator EnvC	2	1	1	70	67	83	-5.40523	9.31e-05	157419	158675
JCNGAGPE_01487	ptsI	Phosphoenolpyruvate-protein phosphotransferase	2	1	1	113	55	52	-5.40358	0.000108568	1506237	1507964
JCNGAGPE_03888	scrY_3	Sucrose porin	2	2	10	201	301	280	-5.39044	3.71e-05	4083242	4084759
JCNGAGPE_01261	bamE	Outer membrane protein assembly factor BamE	2	1	1	90	80	43	-5.36106	0.000115648	1273720	1274061
ECJKFODA_00181	higA1	Antitoxin HigA1	2	1	1	75	68	52	-5.35974	3.84e-07	172521	172799
JCNGAGPE_04116	tgt	Queuine tRNA-ribosyltransferase	2	1	1	82	76	54	-5.35926	0.000108568	4303104	4304231
JCNGAGPE_00508	arcB	Aerobic respiration control sensor protein ArcB	2	22	1	339	315	219	-5.3416	9.31e-05	529402	531741
JCNGAGPE_00142	-	hypothetical protein	2	1	1	87	71	50	-5.32695	0.00011935	145926	146888
JCNGAGPE_00370	crp	cAMP-activated global transcriptional regulator CRP	2	1	1	93	57	51	-5.27729	0.000148301	410935	411567
JCNGAGPE_04445	carB	Carbamoyl-phosphate synthase large chain	2	1	1	50	30	120	-5.2666	0.000239124	4661142	4664366
JCNGAGPE_02792	mlc	Protein mlc	2	1	1	79	27	80	-5.16149	0.00025692	2939501	2940724
CAHBADIM_00011	-	hypothetical protein	2	1	1	108	38	13	-5.14405	3.78e-08	6881	7570
JCNGAGPE_00144	-	hypothetical protein	2	1	1	48	56	77	-5.12139	0.000247372	148030	149199
JCNGAGPE_00145	-	hypothetical protein	2	1	1	87	51	38	-5.0828	0.000292079	149177	150085
MHOCDJNC_00056	traA	Pilin	2	1	1	51	52	42	-4.98265	1.1e-08	44667	45035
JCNGAGPE_00476	csrD	RNase E specificity factor CsrD	2	1	1	70	58	32	-4.9465	0.000465009	490273	492213
JCNGAGPE_05052	wecG	UDP-N-acetyl-D-mannosaminuronic acid transferase	2	1	1	69	40	45	-4.89536	0.000496939	5297714	5298454
JCNGAGPE_03643	tolQ	Tol-Pal system protein TolQ	2	1	1	74	40	38	-4.87141	0.000569615	3816487	3817179
JCNGAGPE_05084	hdfR_5	HTH-type transcriptional regulator HdfR	2	1	1	72	60	19	-4.86311	0.000705837	5334321	5335142
JCNGAGPE_05203	mnmG	tRNA uridine 5-carboxymethylaminomethyl modification enzyme MnmG	2	1	10	168	111	78	-4.84945	0.000248062	5461201	5463090
JCNGAGPE_02122	ychF	Ribosome-binding ATPase YchF	2	1	1	46	48	50	-4.804	0.000616926	2252773	2253864
JCNGAGPE_04117	queA	S-adenosylmethionine:tRNA ribosyltransferase-isomerase	2	1	5	66	94	71	-4.78899	0.000292835	4304340	4305404
JCNGAGPE_04934	pgi	Glucose-6-phosphate isomerase	2	1	1	49	40	52	-4.7661	0.000705837	5170961	5172610
JCNGAGPE_04337	dksA_2	RNA polymerase-binding transcription factor DksA	2	1	1	51	48	41	-4.75208	0.000718109	4536356	4536811
JCNGAGPE_04773	hflX	GTPase HflX	2	1	6	114	84	40	-4.66116	0.000480278	5002280	5003560
GHJMACIB_00082	-	hypothetical protein	2	1	2	44	19	68	-4.64543	0.000676705	70797	71027
JCNGAGPE_01547	cvpA	Colicin V production protein	2	1	1	48	61	17	-4.6111	0.00143582	1566694	1567182
JCNGAGPE_03890	scrB	Sucrose-6-phosphate hydrolase	2	1	1	10	27	82	-4.53	0.00271826	4086234	4087634
MHOCDJNC_00070	-	hypothetical protein	2	5	6	76	66	141	-4.49919	5e-09	54376	55011
JCNGAGPE_04415	setA	Sugar efflux transporter A	2	12	1	72	121	110	-4.4307	0.000859679	4625362	4626546
JCNGAGPE_03647	cydB_3	Cytochrome bd-I ubiquinol oxidase subunit 2	2	2	12	83	103	121	-4.42105	0.000749449	3818152	3819291
GHJMACIB_00012	-	hypothetical protein	2	1	2	40	31	40	-4.41638	0.000676705	10103	10348
JCNGAGPE_04367	aceE	Pyruvate dehydrogenase E1 component	2	1	1	39	32	39	-4.41165	0.00213906	4567685	4570348
JCNGAGPE_03648	cydA_2	Cytochrome bd-I ubiquinol oxidase subunit 1	2	39	4	290	304	181	-4.38717	0.00161087	3819307	3820875
JCNGAGPE_03686	nagB	Glucosamine-6-phosphate deaminase	2	2	1	134	135	103	-4.35501	0.00252798	3863962	3864762
JCNGAGPE_01281	raiA	Ribosome-associated inhibitor A	2	1	1	88	77	28	-4.308	0.00270481	1292682	1293017
JCNGAGPE_05123	menA	1,4-dihydroxy-2-naphthoate octaprenyltransferase	2	1	1	24	30	48	-4.30583	0.00318672	5377695	5378615
JCNGAGPE_00109	recG	ATP-dependent DNA helicase RecG	2	1	1	27	43	30	-4.28582	0.00328698	112928	115009
JCNGAGPE_02837	fnr	Fumarate and nitrate reduction regulatory protein	2	1	1	44	15	40	-4.24759	0.00419205	2987659	2988411
JCNGAGPE_00327	malQ	4-alpha-glucanotransferase	7	1	1	61	46	124	-4.2386	0.00215536	363301	365394
JCNGAGPE_01258	smpB	SsrA-binding protein	2	1	1	51	32	12	-4.18772	0.0058148	1272304	1272786
ECJKFODA_00161	-	hypothetical protein	2	1	1	17	41	28	-4.18594	0.000339475	160162	160554
JCNGAGPE_03889	sacX	Negative regulator of SacY activity	2	1	1	37	28	29	-4.17967	0.00449215	4084864	4086234
JCNGAGPE_03412	pflA	Pyruvate formate-lyase 1-activating enzyme	2	1	1	24	59	11	-4.17235	0.00655089	3582596	3583336
JCNGAGPE_02451	mnaT	L-amino acid N-acyltransferase MnaT	2	1	1	16	48	27	-4.14517	0.00592377	2590486	2591004
JCNGAGPE_04603	-	hypothetical protein	2	1	1	51	20	19	-4.1261	0.00627782	4823817	4824134
JCNGAGPE_01654	-	hypothetical protein	2	1	1	20	29	40	-4.10567	0.00618614	1690753	1691802
JCNGAGPE_01259	ratA	Ribosome association toxin RatA	2	1	1	54	8	26	-4.081	0.00853988	1272936	1273373
JCNGAGPE_05129	cpxA	Sensor histidine kinase CpxA	2	1	1	16	47	25	-4.07986	0.00706374	5382823	5384196
JCNGAGPE_00811	speB	Agmatinase	2	1	1	20	30	36	-4.04886	0.00701035	821900	822820
JCNGAGPE_04416	-	hypothetical protein	2	9	1	66	73	55	-4.02778	0.00263474	4626814	4626966
JCNGAGPE_00182	xylA_1	Xylose isomerase	9	2	16	98	145	112	-3.98881	0.00243432	190026	191348
JCNGAGPE_03621	galE	UDP-glucose 4-epimerase	2	1	1	27	22	33	-3.98665	0.0080776	3800315	3801331
JCNGAGPE_03054	hipO_2	Hippurate hydrolase	2	1	1	34	0	47	-3.975	0.0215921	3201666	3202835
ECJKFODA_00038	-	hypothetical protein	2	1	5	59	45	80	-3.97453	9.22e-05	37975	38301
JCNGAGPE_01740	-	hypothetical protein	2	1	1	26	37	17	-3.95265	0.00925488	1799765	1801192
JCNGAGPE_03080	topA_2	DNA topoisomerase 1	2	1	1	45	22	12	-3.93432	0.0111813	3230359	3232956
JCNGAGPE_00310	gntR_1	HTH-type transcriptional regulator GntR	2	1	1	27	41	56	-3.93027	0.0080776	338651	339646
JCNGAGPE_00126	rph	Ribonuclease PH	2	1	1	18	39	21	-3.91122	0.0103848	132381	133097
GHJMACIB_00097	-	hypothetical protein	2	1	2	9	16	53	-3.90377	0.00435358	83685	84356
JCNGAGPE_01542	truA	tRNA pseudouridine synthase A	12	8	1	78	59	140	-3.89373	0.00402172	1561850	1562662
JCNGAGPE_03622	galT	Galactose-1-phosphate uridylyltransferase	2	1	1	38	9	26	-3.82697	0.0144993	3801341	3802387
JCNGAGPE_00311	gntK	Thermoresistant gluconokinase	2	1	1	42	19	12	-3.82072	0.0147318	339827	340357
JCNGAGPE_02641	-	hypothetical protein	2	1	1	27	46	0	-3.81072	0.0301453	2793274	2793606
JCNGAGPE_02605	glnQ_4	Glutamine transport ATP-binding protein GlnQ	2	1	1	34	20	19	-3.79993	0.013867	2753550	2754287
JCNGAGPE_04618	blc_1	Outer membrane lipoprotein Blc	2	1	1	16	19	37	-3.79491	0.0144551	4841333	4841866
JCNGAGPE_04268	gmhB	D-glycero-beta-D-manno-heptose-1,7-bisphosphate 7-phosphatase	2	22	1	123	79	94	-3.78031	0.00763994	4457767	4458333
JCNGAGPE_04676	pepA	Cytosol aminopeptidase	2	1	1	29	14	28	-3.76075	0.0155503	4903103	4904614
JCNGAGPE_01563	ackA	Acetate kinase	2	1	1	26	32	12	-3.75258	0.0159021	1580999	1582201
JCNGAGPE_01357	bamB	Outer membrane protein assembly factor BamB	2	1	1	29	9	31	-3.74119	0.0177543	1382126	1383304
JCNGAGPE_02235	pykF	Pyruvate kinase I	2	1	1	21	33	14	-3.70951	0.0174795	2375928	2377340
JCNGAGPE_01271	rplS	50S ribosomal protein L19	2	1	1	14	35	18	-3.69625	0.0188799	1283209	1283556
JCNGAGPE_01082	hcpA_1	Major exported protein	2	1	1	28	21	18	-3.68046	0.0187	1104022	1104528
JCNGAGPE_05172	glnA	Glutamine synthetase	2	1	1	39	11	16	-3.6667	0.0215921	5424594	5426003
JCNGAGPE_03710	-	hypothetical protein	2	1	4	17	36	39	-3.66332	0.0135916	3885831	3886316
JCNGAGPE_03687	nagA	N-acetylglucosamine-6-phosphate deacetylase	2	7	1	33	26	64	-3.66276	0.0109431	3864876	3866024
JCNGAGPE_03646	cydX	Cytochrome bd-I ubiquinol oxidase subunit X	2	34	12	143	182	173	-3.65895	0.00768407	3818020	3818136
JCNGAGPE_04306	degP	Periplasmic serine endoprotease DegP	2	1	1	29	24	12	-3.65821	0.0211046	4497806	4499239
JCNGAGPE_03423	cydD	ATP-binding/permease protein CydD	2	1	1	14	27	22	-3.62924	0.0215921	3599022	3600788
JCNGAGPE_02255	-	3-mercaptopropionate dioxygenase	2	5	1	13	41	50	-3.5979	0.0136486	2397573	2398175
JCNGAGPE_05122	hslU	ATP-dependent protease ATPase subunit HslU	2	9	1	59	47	38	-3.59472	0.00925488	5376291	5377625
JCNGAGPE_02383	slyA_1	Transcriptional regulator SlyA	2	2	14	25	94	76	-3.59134	0.0103711	2524329	2524763
JCNGAGPE_00067	bcr_1	Bicyclomycin resistance protein	2	1	1	15	25	22	-3.59052	0.023602	66617	67780
JCNGAGPE_05128	cpxR	Transcriptional regulatory protein CpxR	2	1	1	20	14	29	-3.58906	0.0243601	5382128	5382826
JCNGAGPE_03406	aroA	3-phosphoshikimate 1-carboxyvinyltransferase	15	2	1	92	60	37	-3.58843	0.0136486	3573626	3574909
JCNGAGPE_00338	ompR_1	Transcriptional regulatory protein OmpR	2	1	1	20	18	24	-3.58673	0.0233041	376117	376836
JCNGAGPE_03526	gsiC_3	Glutathione transport system permease protein GsiC	2	12	1	43	55	70	-3.58089	0.0103711	3698245	3699165
JCNGAGPE_01628	glcR_1	HTH-type transcriptional repressor GlcR	2	1	1	20	20	21	-3.56565	0.0244731	1660088	1660849
JCNGAGPE_00339	envZ	Osmolarity sensor protein EnvZ	2	12	1	40	39	85	-3.54283	0.0124821	376833	378188
JCNGAGPE_03352	hspQ	Heat shock protein HspQ	2	1	1	20	11	28	-3.52205	0.0301453	3507819	3508136
MHOCDJNC_00075	-	hypothetical protein	2	1	1	26	11	16	-3.51721	0.000365103	59130	59384
JCNGAGPE_00136	-	hypothetical protein	2	1	1	21	28	11	-3.51173	0.0301453	139356	140132
JCNGAGPE_03675	pgm	Phosphoglucomutase	2	1	1	39	12	8	-3.49956	0.0360403	3851979	3853619
ECJKFODA_00162	-	hypothetical protein	2	1	1	25	13	15	-3.49635	0.00407046	160856	161260
JCNGAGPE_01541	usg	USG-1 protein	2	1	1	24	16	19	-3.49567	0.0301453	1560837	1561850
JCNGAGPE_04960	purH	Bifunctional purine biosynthesis protein PurH	2	12	1	50	61	45	-3.4703	0.0136486	5203020	5204609
JCNGAGPE_00959	amiC_1	N-acetylmuramoyl-L-alanine amidase AmiC	2	4	1	29	15	38	-3.46199	0.0215921	979478	980731
JCNGAGPE_05013	tatC	Sec-independent protein translocase protein TatC	2	1	1	23	16	18	-3.45248	0.0322625	5259280	5260059
MHOCDJNC_00054	traM	Relaxosome protein TraM	2	54	2	221	159	129	-3.44111	0.000337688	42985	43377
JCNGAGPE_01828	-	hypothetical protein	2	1	1	30	15	10	-3.42339	0.0402433	1898578	1899966
JCNGAGPE_01625	yejM	Inner membrane protein YejM	2	26	1	56	99	109	-3.41431	0.0203764	1656868	1658628
JCNGAGPE_04790	epmA	Elongation factor P--(R)-beta-lysine ligase	2	1	1	21	13	21	-3.41136	0.0376482	5020948	5021925
JCNGAGPE_00836	argP_1	HTH-type transcriptional regulator ArgP	23	6	1	167	141	94	-3.40057	0.0151207	848662	849555
GHJMACIB_00081	vapC	tRNA(fMet)-specific endonuclease VapC	22	11	12	121	138	258	-3.38934	0.000820042	70384	70800
JCNGAGPE_05015	tatA	Sec-independent protein translocase protein TatA	2	1	1	8	25	20	-3.38425	0.0424817	5260602	5260853
JCNGAGPE_01512	glk	Glucokinase	24	8	1	120	141	98	-3.37396	0.0144041	1529635	1530600
JCNGAGPE_05083	-	hypothetical protein	2	1	1	21	19	13	-3.35661	0.0422159	5333864	5334202
JCNGAGPE_02166	adhE_2	Aldehyde-alcohol dehydrogenase	2	34	1	297	208	166	-3.35264	0.02783	2302821	2305496
JCNGAGPE_03388	-	hypothetical protein	2	15	5	200	102	78	-3.34407	0.0174795	3551011	3551646
JCNGAGPE_05058	rffH_2	Glucose-1-phosphate thymidylyltransferase 2	11	2	6	94	85	97	-3.33414	0.0160428	5303922	5304803
JCNGAGPE_03642	tolR	Tol-Pal system protein TolR	2	1	1	15	15	21	-3.29394	0.0482236	3816055	3816483
JCNGAGPE_03407	serC	Phosphoserine aminotransferase	2	8	11	82	58	43	-3.29299	0.0151207	3574983	3576071
JCNGAGPE_04145	proC	Pyrroline-5-carboxylate reductase	2	1	4	24	32	14	-3.26502	0.0289341	4333328	4334137
JCNGAGPE_03760	mtnA	Methylthioribose-1-phosphate isomerase	2	5	2	30	14	44	-3.20888	0.027088	3938349	3939377
JCNGAGPE_03389	-	hypothetical protein	2	15	6	101	86	84	-3.1839	0.0189974	3551713	3551928
JCNGAGPE_03580	moaC	Cyclic pyranopterin monophosphate synthase	2	7	1	28	27	32	-3.17036	0.0369622	3759232	3759720
JCNGAGPE_01425	purN	Phosphoribosylglycinamide formyltransferase	2	6	29	101	73	102	-3.1701	0.0251995	1443107	1443748
JCNGAGPE_05042	cyaA	Adenylate cyclase	2	17	1	149	114	105	-3.16661	0.0376482	5288131	5290761
JCNGAGPE_03107	-	hypothetical protein	2	14	5	52	50	60	-3.16425	0.0215921	3260155	3260898
JCNGAGPE_04187	-	hypothetical protein	2	1	5	14	19	41	-3.14799	0.0429165	4376475	4377347
JCNGAGPE_03378	pncB	Nicotinate phosphoribosyltransferase	17	2	1	55	49	106	-3.14017	0.0395818	3538509	3539747
JCNGAGPE_00100	zapB	Cell division protein ZapB	2	18	1	95	50	30	-3.13253	0.0357041	105176	105415
JCNGAGPE_03754	-	hypothetical protein	2	11	7	44	89	94	-3.13168	0.0233041	3931028	3932263
JCNGAGPE_03833	-	hypothetical protein	2	1	4	39	15	9	-3.11838	0.0482236	4021472	4022263
JCNGAGPE_00481	rng	Ribonuclease G	16	58	40	376	324	241	-3.09846	0.0136486	495705	497174
JCNGAGPE_01440	purC	Phosphoribosylaminoimidazole-succinocarboxamide synthase	2	11	1	35	31	44	-3.08793	0.0389601	1457961	1458674
JCNGAGPE_03792	-	hypothetical protein	2	2	11	44	26	42	-3.0785	0.0357041	3976589	3977209
JCNGAGPE_01318	purL	Phosphoribosylformylglycinamidine synthase	18	22	1	117	182	102	-3.04397	0.0312602	1332326	1336213
CAHBADIM_00023	-	hypothetical protein	20	48	43	230	317	358	-3.01019	1.25e-06	15935	16291
JCNGAGPE_00482	-	hypothetical protein	16	19	64	227	184	242	-2.99912	0.024624	497212	501009
CAHBADIM_00022	-	hypothetical protein	2	1	16	48	49	38	-2.9859	0.000108494	15544	15945
JCNGAGPE_04044	malG_1	Maltose/maltodextrin transport system permease protein MalG	2	6	42	145	147	79	-2.9659	0.0421751	4229920	4230771
JCNGAGPE_05096	fabR	HTH-type transcriptional repressor FabR	2	1	8	33	38	15	-2.93946	0.0493086	5345520	5346155
JCNGAGPE_03062	sapF	Peptide transport system ATP-binding protein SapF	10	6	4	42	24	64	-2.92189	0.0454602	3211951	3212760
JCNGAGPE_00326	malP_4	Maltodextrin phosphorylase	7	15	16	126	109	114	-2.9009	0.02783	360900	363290
JCNGAGPE_00884	mdtO	Multidrug resistance protein MdtO	16	18	28	80	104	166	-2.82287	0.0416263	895498	897435
ECJKFODA_00057	-	hypothetical protein	2	5	11	34	59	15	-2.70403	0.0185913	49951	50217
GHJMACIB_00163	-	hypothetical protein	3	1	13	37	27	29	-2.68415	0.0434592	137350	138000
ECJKFODA_00167	traV	Protein TraV	2	12	1	34	30	17	-2.52488	0.0341848	162724	163293
CAHBADIM_00010	ccdA	Antitoxin CcdA	124	42	159	348	370	401	-1.9308	0.00314439	6110	6328

## Sheet: Z4160
Supplemental Table 2B: Colonization Factors for Z4160
Gene Identifier	Gene	Product	Output 1 Reads	Output 1 Technical Replicate Reads	Output 2 Reads	Output 3 Reads	Input 1 Reads	Input 2 Reads	Input 3 Reads	log(fold change)	False Discovery Rate	Start	Stop
QLD26_10890	pykF	pyruvate kinase PykF	5	4	1	1	660	645	757	-8.32387	2.13976e-09	2235676	2237088
QLD26_10530	adhE	bifunctional acetaldehyde-CoA/alcohol dehydrogenase	5	4	1	1	393	412	238	-7.33872	4.10449e-08	2163364	2166039
QLD26_06745	-	phosphoribosylaminoimidazolesuccinocarboxamide synthase	5	4	1	1	278	309	271	-7.06058	1.37889e-07	1382074	1382787
QLD26_17960	ybgC	tol-pal system-associated acyl-CoA thioesterase	5	4	1	1	229	223	347	-6.95358	2.63885e-07	3668191	3668595
QLD26_16955	pflB	formate C-acetyltransferase	5	4	1	1	305	229	195	-6.82093	4.57371e-07	3452083	3454365
QLD26_19930	acrB	multidrug efflux RND transporter permease subunit AcrB	5	4	1	1	273	243	179	-6.75381	5.76802e-07	4062481	4065627
QLD26_16950	focA	formate transporter FocA	5	4	1	1	202	231	226	-6.67901	7.11138e-07	3451174	3452031
QLD26_06385	purL	phosphoribosylformylglycinamidine synthase	5	4	1	1	187	192	260	-6.63447	9.21491e-07	1294364	1298251
QLD26_07310	purF	amidophosphoribosyltransferase	5	4	1	1	230	185	149	-6.4539	2.06427e-06	1491334	1492851
QLD26_03570	cpdA	3',5'-cyclic-AMP phosphodiesterase	5	4	1	1	121	140	210	-6.19503	6.25973e-06	717761	718588
QLD26_25750	-	MFS transporter	5	5	1	2	267	217	153	-6.1937	1.18851e-06	5266938	5268203
QLD26_07305	cvpA	colicin V production protein	5	4	1	1	160	163	99	-6.031	1.21762e-05	1490812	1491300
QLD26_02620	arcB	aerobic respiration two-component sensor histidine kinase ArcB	5	4	1	1	138	143	136	-6.01785	1.18035e-05	534703	537042
QLD26_00895	mtlD	mannitol-1-phosphate 5-dehydrogenase	5	4	1	1	119	134	156	-5.99014	1.28333e-05	174613	175761
QLD26_19995	-	beta-galactosidase	6	5	1	4	237	233	111	-5.74862	2.81923e-06	4073928	4075985
QLD26_14050	fnr	fumarate/nitrate reduction transcriptional regulator Fnr	5	4	1	1	109	88	142	-5.72303	4.03713e-05	2857704	2858456
QLD26_22140	carA	glutamine-hydrolyzing carbamoyl-phosphate synthase small subunit	5	4	1	1	105	108	112	-5.66222	4.73775e-05	4531044	4532192
QLD26_08270	sanA	outer membrane permeability protein SanA	5	4	1	1	155	133	35	-5.63241	7.27928e-05	1687079	1687795
QLD26_20000	-	arabinogalactan endo-beta-1,4-galactanase	5	4	1	1	65	109	138	-5.59485	7.03761e-05	4076017	4077219
QLD26_19925	acrA	multidrug efflux RND transporter periplasmic adaptor subunit AcrA	5	4	1	1	119	110	65	-5.51206	8.98796e-05	4061265	4062458
QLD26_02650	hpf	ribosome hibernation promoting factor	5	4	1	1	89	64	134	-5.47286	0.000111009	540443	540730
QLD26_21745	aceE	pyruvate dehydrogenase (acetyl-transferring), homodimeric type	5	5	1	3	163	111	150	-5.44042	1.28333e-05	4434031	4436694
QLD26_16760	pyrD	quinone-dependent dihydroorotate dehydrogenase	5	4	1	1	89	81	101	-5.39749	0.000134117	3401876	3402886
QLD26_02640	rapZ	RNase adapter RapZ	5	4	1	1	82	113	58	-5.29129	0.000225297	538984	539838
QLD26_25095	tatC	Sec-independent protein translocase subunit TatC	5	4	1	1	95	69	85	-5.27631	0.000219963	5128303	5129082
QLD26_21240	gmhB	D-glycero-beta-D-manno-heptose 1,7-bisphosphate 7-phosphatase	5	4	1	1	87	116	44	-5.25562	0.000287485	4325141	4325707
QLD26_17940	tolB	Tol-Pal system beta propeller repeat protein TolB	5	4	1	1	92	80	66	-5.20709	0.000287485	3664223	3665515
QLD26_04475	-	glycoside hydrolase family 32 protein	5	4	1	1	97	72	68	-5.20458	0.000287485	896082	897515
QLD26_21600	dksA	RNA polymerase-binding protein DksA	5	4	1	1	81	62	94	-5.20115	0.000291362	4403729	4404184
QLD26_01615	gntR	gluconate operon transcriptional repressor GntR	5	4	1	1	59	87	90	-5.19793	0.000292434	343399	344394
QLD26_25100	tatB	Sec-independent protein translocase protein TatB	5	4	1	1	58	72	102	-5.1695	0.000331278	5129085	5129621
QLD26_16700	ompA	porin OmpA	6	5	1	4	111	156	118	-5.159	2.91957e-05	3387785	3388855
QLD26_00695	pyrE	orotate phosphoribosyltransferase	5	4	1	1	55	79	96	-5.15415	0.000344035	138093	138734
QLD26_20150	lon	endopeptidase La	5	4	1	1	69	95	56	-5.0972	0.000426712	4105464	4107818
QLD26_18120	pgm	phosphoglucomutase (alpha-D-glucose-1,6-bisphosphate-dependent)	5	4	1	1	50	68	96	-5.0542	0.000418037	3702996	3704636
QLD26_16315	mdoG	glucans biosynthesis protein MdoG	7	32	1	1	299	233	405	-5.03388	0.000212097	3315846	3317399
QLD26_19940	-	HHA domain-containing protein	5	4	1	1	68	51	80	-4.95491	0.000572312	4066514	4066732
QLD26_08225	-	amino acid permease	6	5	1	4	145	115	69	-4.93097	7.52609e-05	1674823	1676292
QLD26_05360	nlpD	murein hydrolase activator NlpD	5	4	1	1	76	72	41	-4.86602	0.000867523	1090552	1091688
QLD26_08070	yejM	LPS biosynthesis-modulating metalloenzyme YejM	5	4	1	1	49	40	95	-4.83516	0.00103944	1640113	1641873
QLD26_25105	tatA	Sec-independent protein translocase subunit TatA	5	4	1	1	55	64	63	-4.82933	0.000913686	5129625	5129876
QLD26_02770	rlmE	23S rRNA (uridine(2552)-2'-O)-methyltransferase RlmE	5	4	1	1	59	46	71	-4.77734	0.00112876	558994	559623
QLD26_17980	cydA	cytochrome ubiquinol oxidase subunit I	5	4	1	1	52	49	70	-4.73136	0.00133366	3670322	3671890
QLD26_12370	-	general stress protein	5	4	1	1	65	27	79	-4.72209	0.00162863	2527751	2527936
QLD26_16960	pflA	pyruvate formate lyase 1-activating protein	5	4	1	1	67	74	23	-4.66188	0.00212706	3454557	3455297
QLD26_26050	rsmG	16S rRNA (guanine(527)-N(7))-methyltransferase RsmG	5	4	1	1	26	48	87	-4.64083	0.00225602	5331244	5331867
QLD26_25655	pfkA	6-phosphofructokinase	5	4	1	1	76	51	33	-4.63067	0.00209525	5247122	5248084
QLD26_07115	glk	glucokinase	6	6	1	5	100	91	95	-4.60117	0.000195126	1453749	1454714
QLD26_04465	-	hypothetical protein	5	4	1	1	41	43	68	-4.56146	0.00250029	894674	894808
QLD26_08220	yieE	DNA-binding transcriptional regulator YeiE	5	4	1	1	43	67	38	-4.52173	0.0029305	1673778	1674644
QLD26_00785	-	sugar glycosyltransferase	5	4	1	1	61	58	28	-4.51426	0.00320739	154063	154971
QLD26_06990	ptsI	phosphoenolpyruvate-protein phosphotransferase PtsI	5	4	1	1	27	42	79	-4.50717	0.00351484	1430351	1432078
QLD26_17935	pal	peptidoglycan-associated lipoprotein Pal	5	4	1	1	60	59	26	-4.50123	0.00336624	3663664	3664188
QLD26_06670	purM	phosphoribosylformylglycinamidine cyclo-ligase	5	4	1	1	44	66	31	-4.45617	0.00381588	1367845	1368882
QLD26_10535	-	hypothetical protein	5	4	1	1	52	35	53	-4.45142	0.00358491	2166117	2166332
QLD26_26190	yidC	membrane protein insertase YidC	5	5	1	2	55	84	48	-4.42918	0.00115553	5360574	5362220
QLD26_16165	fabF	beta-ketoacyl-ACP synthase II	5	4	1	1	58	28	51	-4.41378	0.00433293	3285072	3286313
QLD26_22090	surA	peptidylprolyl isomerase SurA	5	4	1	1	36	44	53	-4.3767	0.00467646	4519322	4520608
QLD26_09895	fadR	fatty acid metabolism transcriptional regulator FadR	5	4	1	1	42	50	40	-4.35674	0.00478281	2040133	2040852
QLD26_25355	trxA	thioredoxin TrxA	5	4	1	1	51	44	36	-4.3539	0.0050415	5181277	5181606
QLD26_16260	pyrC	dihydroorotase	5	4	1	1	46	57	26	-4.32538	0.00583757	3305622	3306668
QLD26_16200	yceD	23S rRNA accumulation protein YceD	5	4	1	1	60	32	37	-4.32179	0.00568058	3291040	3291561
QLD26_25885	glnA	glutamate--ammonia ligase	5	4	1	1	24	56	48	-4.31337	0.00619889	5292460	5293869
QLD26_17945	tolA	cell envelope integrity protein TolA	5	4	1	1	38	33	54	-4.28367	0.00647431	3665645	3666970
QLD26_24830	purH	bifunctional phosphoribosylaminoimidazolecarboxamide formyltransferase/IMP cyclohydrolase	5	4	1	1	53	39	32	-4.27313	0.0066326	5072044	5073633
QLD26_23910	hflX	GTPase HflX	5	5	1	3	73	62	52	-4.25891	0.00133366	4875478	4876758
QLD26_04030	serA	phosphoglycerate dehydrogenase	5	4	1	1	49	27	45	-4.22689	0.00794274	809633	810865
QLD26_22135	carB	carbamoyl-phosphate synthase large subunit	5	4	1	1	40	35	44	-4.22022	0.00754001	4527660	4530884
QLD26_01050	ghrB	glyoxylate/hydroxypyruvate reductase GhrB	5	4	1	1	33	34	47	-4.15129	0.00970548	210656	211627
QLD26_16190	plsX	phosphate acyltransferase PlsX	5	4	1	1	17	34	64	-4.14153	0.0118709	3289549	3290646
QLD26_03990	epd	erythrose-4-phosphate dehydrogenase	7	7	1	12	91	135	125	-4.13693	0.000291362	801489	802517
QLD26_02550	zapG	Z-ring associated protein ZapG	5	4	1	1	42	48	23	-4.13206	0.0106578	518115	518513
QLD26_05165	-	flavodoxin	5	4	1	1	50	40	22	-4.12767	0.0107297	1039870	1040313
QLD26_11465	-	winged helix-turn-helix domain-containing protein	7	6	1	11	113	110	92	-4.11545	0.000326328	2352454	2352888
QLD26_21915	cra	catabolite repressor/activator	5	4	1	1	38	28	45	-4.11226	0.0109739	4473640	4474644
QLD26_02655	rpoN	RNA polymerase factor sigma-54	5	4	1	1	39	29	40	-4.07798	0.0122621	540753	542186
QLD26_24740	pgi	glucose-6-phosphate isomerase	5	4	1	1	48	38	23	-4.07669	0.0130541	5045796	5047445
QLD26_20160	clpP	ATP-dependent Clp endopeptidase proteolytic subunit ClpP	6	6	1	5	78	60	59	-4.06669	0.00145328	4109527	4110150
QLD26_25340	wzzE	ECA polysaccharide chain length modulation protein	5	4	1	1	37	34	33	-4.01658	0.0117306	5177283	5178329
QLD26_25445	-	DUF413 domain-containing protein	6	6	1	7	67	64	104	-4.00593	0.000931918	5201615	5201953
QLD26_04470	-	MFS transporter	8	8	51	7	368	255	321	-4.00259	0.000244117	894821	896062
QLD26_23920	miaA	tRNA (adenosine(37)-N6)-dimethylallyltransferase MiaA	5	4	1	1	41	33	28	-3.99156	0.0130541	4877235	4878185
QLD26_00770	-	polysaccharide deacetylase family protein	5	4	1	1	31	29	42	-3.98527	0.0135207	150812	151774
QLD26_03895	speB	agmatinase	5	4	1	1	25	27	47	-3.9511	0.0154685	780883	781803
QLD26_11650	slyB	outer membrane lipoprotein SlyB	5	4	1	1	20	43	33	-3.88849	0.0190493	2383306	2383773
QLD26_19750	purE	5-(carboxyamino)imidazole ribonucleotide mutase	5	4	1	1	33	35	25	-3.85923	0.0196475	4023322	4023831
QLD26_10230	-	DUF6392 family protein	5	4	1	1	42	21	29	-3.83012	0.0228522	2101170	2101427
QLD26_25645	menA	1,4-dihydroxy-2-naphthoate polyprenyltransferase	5	5	3	1	46	33	50	-3.81187	0.00756076	5245562	5246482
QLD26_20790	-	tRNA-Thr	5	4	1	1	28	26	35	-3.81129	0.0228522	4233469	4233544
QLD26_06615	guaB	IMP dehydrogenase	5	4	1	1	32	26	32	-3.80508	0.0238992	1351760	1353226
QLD26_24375	-	type IV toxin-antitoxin system AbiEi family antitoxin	5	4	1	1	22	25	42	-3.80159	0.0249444	4967841	4968599
QLD26_16210	rluC	23S rRNA pseudouridine(955/2504/2580) synthase RluC	5	4	1	1	18	30	41	-3.79976	0.025305	3292325	3293278
QLD26_06085	-	type II toxin-antitoxin system RatA family toxin	5	4	1	1	44	35	10	-3.78415	0.0294754	1235039	1235476
QLD26_01750	ompR	two-component system response regulator OmpR	5	4	1	1	29	30	28	-3.76975	0.0258485	380070	380789
QLD26_06710	bepA	beta-barrel assembly-enhancing protease	5	4	1	1	30	27	30	-3.76589	0.0258485	1375913	1377376
QLD26_01340	pitA	inorganic phosphate transporter PitA	6	6	1	5	52	57	50	-3.75526	0.003692	287442	288938
QLD26_12795	-	NADH:flavin oxidoreductase/NADH oxidase	5	4	1	1	18	30	38	-3.74177	0.0289908	2609191	2610291
QLD26_15000	topA	type I DNA topoisomerase	5	4	1	1	14	48	25	-3.73661	0.0319577	3061272	3063869
QLD26_11595	gloA	lactoylglutathione lyase	5	4	1	1	34	34	17	-3.72798	0.0304583	2373761	2374168
QLD26_01690	malP	maltodextrin phosphorylase	7	7	9	10	95	83	161	-3.71825	0.000546853	364852	367242
QLD26_08665	-	glycosyltransferase family 4 protein	5	4	1	1	25	31	27	-3.69096	0.0331121	1782639	1783784
QLD26_01045	-	DUF3053 domain-containing protein	5	4	1	1	22	36	24	-3.67892	0.0336007	209837	210547
QLD26_16920	rpsA	30S ribosomal protein S1	5	4	1	1	33	28	18	-3.60371	0.0415122	3442921	3444594
QLD26_07175	-	tRNA-Arg	5	4	1	1	7	31	41	-3.59729	0.0495843	1463974	1464048
QLD26_18125	seqA	replication initiation negative regulator SeqA	5	4	1	1	28	30	20	-3.59723	0.0425312	3704669	3705217
QLD26_22110	apaH	bis(5'-nucleosyl)-tetraphosphatase (symmetrical) ApaH	5	4	1	1	27	30	20	-3.58604	0.0425205	4522806	4523654
QLD26_25635	hslV	ATP-dependent protease subunit HslV	5	4	1	1	38	15	24	-3.58119	0.0455864	5243618	5244148
QLD26_02765	yhbY	ribosome assembly RNA-binding protein YhbY	5	4	1	1	12	40	25	-3.58005	0.0473003	558577	558870
QLD26_23470	pyrB	aspartate carbamoyltransferase	5	4	1	1	29	16	32	-3.56849	0.0461007	4790211	4791146
QLD26_23360	-	MurR/RpiR family transcriptional regulator	6	5	1	4	35	30	63	-3.56812	0.00970548	4765224	4766081
QLD26_25310	rffA	dTDP-4-amino-4,6-dideoxygalactose transaminase	5	4	1	1	24	32	20	-3.55155	0.0473003	5171085	5172215
QLD26_17005	lrp	leucine-responsive transcriptional regulator Lrp	8	7	1	26	80	137	166	-3.53983	0.00185791	3468873	3469367
QLD26_25930	dsbA	thiol:disulfide interchange protein DsbA	5	4	1	1	24	24	26	-3.53917	0.0489176	5304551	5305174
QLD26_13640	-	DeoR/GlpR family DNA-binding transcription regulator	6	6	1	8	50	66	64	-3.53794	0.00416712	2775261	2776022
QLD26_23685	tamB	autotransporter assembly complex protein TamB	8	8	3	34	180	198	102	-3.51579	0.00145993	4832649	4836425
QLD26_00830	gpmM	2,3-bisphosphoglycerate-independent phosphoglycerate mutase	10	6	4	1	43	71	36	-3.49441	0.0141672	163586	165130
QLD26_06080	smpB	SsrA-binding protein SmpB	6	6	1	5	49	50	32	-3.47892	0.00970548	1234407	1234889
QLD26_07645	-	porin OmpC	8	8	48	3	196	211	177	-3.47157	0.00209525	1568336	1569439
QLD26_05020	gcvA	glycine cleavage system transcriptional regulator GcvA	17	12	10	10	127	123	142	-3.46308	0.00162084	1007453	1008370
QLD26_16665	mgsA	methylglyoxal synthase	6	6	1	6	39	48	62	-3.44279	0.00756076	3380716	3381174
QLD26_07760	-	hypothetical protein	6	6	1	6	46	48	40	-3.39957	0.0102382	1588620	1588820
QLD26_08745	rfbB	O-antigen export ABC transporter ATP-binding protein RfbB	7	7	4	15	89	103	76	-3.39599	0.00196408	1803054	1803794
QLD26_04020	argP	DNA-binding transcriptional regulator ArgP	8	7	14	15	96	123	150	-3.38401	0.00115553	807643	808536
QLD26_25290	wecG	lipopolysaccharide N-acetylmannosaminouronosyltransferase	6	6	1	8	58	64	39	-3.37061	0.00647947	5166665	5167405
QLD26_25755	-	alpha-galactosidase	5	5	1	2	31	29	25	-3.29088	0.0398855	5268245	5270368
QLD26_05675	-	DNA-binding transcriptional repressor	7	20	1	10	103	110	37	-3.18263	0.0144696	1156312	1157085
QLD26_21490	mrcB	bifunctional glycosyl transferase/transpeptidase	7	6	6	7	49	66	58	-3.1665	0.00727331	4380164	4382716
QLD26_25400	ilvC	ketol-acid reductoisomerase	8	30	2	10	104	120	81	-3.12725	0.0141741	5190657	5192132
QLD26_04595	rppH	RNA pyrophosphohydrolase	6	6	1	6	57	24	38	-3.12054	0.0196475	921379	921909
QLD26_21990	-	sugar efflux transporter	6	6	1	6	38	18	56	-3.02474	0.0282495	4491708	4492892
QLD26_25545	ppc	phosphoenolpyruvate carboxylase	7	7	9	10	67	63	73	-3.02184	0.00625496	5221541	5224192
QLD26_13470	-	D-threonate 4-phosphate dehydrogenase	6	6	1	6	22	23	65	-2.9939	0.031698	2741956	2742942
QLD26_00975	xylA	xylose isomerase	8	8	45	6	140	125	160	-2.98472	0.00756076	194936	196258
QLD26_25305	wzxE	lipid III flippase WzxE	6	6	3	6	37	44	43	-2.95519	0.0203603	5169833	5171083
QLD26_03245	-	beta-galactosidase subunit beta	9	8	26	45	192	202	142	-2.94144	0.00560653	653178	653627
QLD26_02685	-	calcium/sodium antiporter	8	7	7	19	95	46	92	-2.89043	0.00910501	545634	546611
QLD26_08535	yegQ	tRNA 5-hydroxyuridine modification protein YegQ	7	7	14	10	58	92	65	-2.83327	0.0102696	1746197	1747558
QLD26_03255	ebgR	transcriptional regulator EbgR	9	9	67	73	226	270	368	-2.80744	0.013287	656926	657909
QLD26_25890	glnL	nitrogen regulation protein NR(II)	6	6	11	1	47	39	35	-2.7643	0.0408952	5294058	5295107
QLD26_04665	amiC	N-acetylmuramoyl-L-alanine amidase AmiC	7	6	1	11	64	40	23	-2.73814	0.0350558	942031	943284
QLD26_08530	yegS	lipid kinase YegS	6	6	4	6	22	35	51	-2.72183	0.0402238	1745058	1745954
QLD26_12025	pqqU	TonB-dependent receptor PqqU	7	7	1	13	32	72	30	-2.68657	0.0370671	2453357	2455462
QLD26_00540	-	YiiQ family protein	6	6	4	6	28	34	42	-2.68235	0.0425205	109533	110135
QLD26_08685	wcaJ	undecaprenyl-phosphate glucose phosphotransferase	7	7	1	12	48	30	48	-2.66898	0.0370671	1787394	1788791
QLD26_25905	hemN	oxygen-independent coproporphyrinogen III oxidase	25	55	7	13	182	132	129	-2.64644	0.0357671	5296782	5298155
QLD26_20370	tgt	tRNA guanosine(34) transglycosylase Tgt	8	8	1	52	120	128	95	-2.6336	0.0331121	4150410	4151537
QLD26_12720	-	GNAT family N-acetyltransferase	8	8	11	23	73	107	55	-2.59267	0.0180051	2595638	2596060
QLD26_20485	rdgC	recombination-associated protein RdgC	8	7	1	25	68	49	74	-2.56928	0.0340889	4175950	4176861
QLD26_20005	-	sugar ABC transporter permease	8	7	16	11	71	65	49	-2.50276	0.027664	4077224	4078075
QLD26_13420	-	tagaturonate reductase	7	7	8	15	53	60	53	-2.4935	0.0312314	2732198	2733649
QLD26_03885	yqgB	acid stress response protein YqgB	8	12	11	14	62	43	82	-2.4683	0.0330853	778533	778664
QLD26_13230	-	hypothetical protein	8	8	31	5	79	99	38	-2.42856	0.0415663	2698989	2699276
QLD26_25785	-	PTS sugar transporter subunit IIA	8	7	6	21	56	68	42	-2.35011	0.0455864	5273784	5274221
QLD26_09780	manX	PTS mannose transporter subunit IIAB	27	26	42	151	282	283	384	-2.32344	0.0428043	2018212	2019183
QLD26_25935	-	serine/threonine protein kinase	8	8	23	27	80	78	95	-2.26618	0.0428043	5305202	5306188
QLD26_27660	sopA	plasmid-partitioning protein SopA	4	4	1	0	77	42	45	-5.05286	0.000472094	255910	257076
QLD26_27275	-	fertility inhibition protein FinO	4	4	1	0	31	68	58	-4.98418	0.000594993	188409	189002
QLD26_27395	-	hypothetical protein	4	4	1	0	23	38	18	-3.99651	0.0120156	215371	215613
QLD26_27220	-	thermonuclease family protein	5	5	1	5	52	43	2	-3.04382	0.0268461	180837	181124
QLD26_27485	-	helix-turn-helix transcriptional regulator	8	9	46	29	179	138	209	-2.83926	0.00318016	226651	226929
QLD26_26665	-	transposase domain-containing protein	7	7	7	14	87	62	47	-2.80756	0.0046246	84515	84631
QLD26_26600	-	GNAT family N-acetyltransferase	6	7	19	0	40	53	57	-2.59092	0.0182275	74212	74361

## Sheet: KPN46
Supplemental Table 2C: Colonization Factors for KPN46
Gene Identifier	Gene	Product	Output 1 Reads	Output 1 Technical Replicate Reads	Output 2 Reads	Output 3 Reads	Input 1 Reads	Input 2 Reads	Input 3 Reads	log(fold change)	False Discovery Rate	Start	Stop
GDOLJONB_05051	acrB_2	Multidrug efflux pump subunit AcrB	1	1	2	3	487	459	493	-8.0748	1.55261e-07	5376735	5379881
GDOLJONB_00499	pflB	Formate acetyltransferase 1	1	1	2	3	527	357	463	-7.97904	1.55261e-07	541445	543727
GDOLJONB_00500	focA	putative formate transporter 1	1	1	2	3	287	232	209	-7.09235	3.13476e-06	543779	544636
GDOLJONB_05052	acrA	Multidrug efflux pump subunit AcrA	1	1	2	3	240	170	243	-6.93536	3.84049e-06	5379904	5381097
GDOLJONB_00305	cydA_1	Cytochrome bd-I ubiquinol oxidase subunit 1	1	1	2	3	216	173	263	-6.93254	3.84049e-06	333343	334911
GDOLJONB_03700	mtlD	Mannitol-1-phosphate 5-dehydrogenase	1	1	2	3	160	234	165	-6.70888	7.90203e-06	3935716	3936864
GDOLJONB_01119	fnr	Fumarate and nitrate reduction regulatory protein	1	1	2	3	171	180	146	-6.54165	1.08671e-05	1215830	1216582
GDOLJONB_02602	purM	Phosphoribosylformylglycinamidine cyclo-ligase	1	1	2	3	120	186	129	-6.34657	1.88434e-05	2781982	2783019
GDOLJONB_02588	purC	Phosphoribosylaminoimidazole-succinocarboxamide synthase	1	1	9	4	345	236	289	-6.24046	1.22956e-05	2768077	2768790
GDOLJONB_00498	pflA	Pyruvate formate-lyase 1-activating enzyme	1	1	2	3	164	97	127	-6.1828	3.50318e-05	540513	541253
GDOLJONB_04085	tatA	Sec-independent protein translocase protein TatA	1	1	2	3	142	104	111	-6.06147	4.8125e-05	4339893	4340144
GDOLJONB_00312	-	hypothetical protein	1	1	2	3	125	112	96	-5.96473	6.63067e-05	338263	339588
GDOLJONB_04086	tatB	Sec-independent protein translocase protein TatB	1	1	2	3	97	81	98	-5.69746	0.000147558	4340148	4340684
GDOLJONB_00650	pyrC	Dihydroorotase	1	1	2	3	62	102	106	-5.66679	0.000157975	723051	724097
GDOLJONB_02541	ptsI	Phosphoenolpyruvate-protein phosphotransferase	1	1	2	3	77	104	89	-5.66488	0.000157048	2718785	2720512
GDOLJONB_00712	phoQ	Sensor protein PhoQ	1	1	2	3	77	82	90	-5.54862	0.000227549	791221	792687
GDOLJONB_04710	aceE	Pyruvate dehydrogenase E1 component	1	1	2	3	65	90	87	-5.50426	0.000264932	5014995	5017658
GDOLJONB_04087	tatC	Sec-independent protein translocase protein TatC	5	1	2	4	101	159	124	-5.45176	0.000133714	4340687	4341466
GDOLJONB_04159	pgi	Glucose-6-phosphate isomerase	1	1	2	3	50	92	64	-5.26954	0.000618923	4422076	4423725
GDOLJONB_04005	fabR	HTH-type transcriptional repressor FabR	1	1	2	3	68	58	77	-5.24725	0.000618923	4255850	4256485
GDOLJONB_01768	pykF	Pyruvate kinase I	1	1	2	3	63	50	84	-5.20935	0.00072306	1872974	1874386
GDOLJONB_03973	cpxR	Transcriptional regulatory protein CpxR	1	1	2	3	55	69	62	-5.12654	0.000917786	4219157	4219855
GDOLJONB_04638	apaH	Bis(5'-nucleosyl)-tetraphosphatase, symmetrical	1	1	2	3	71	55	53	-5.06926	0.00112467	4928036	4928884
GDOLJONB_04642	surA	Chaperone SurA	1	1	2	3	75	48	50	-5.02507	0.00132077	4931082	4932368
GDOLJONB_03725	-	hypothetical protein	1	1	2	3	84	52	24	-4.90625	0.00235376	3959682	3960644
GDOLJONB_01837	adhE_1	Aldehyde-alcohol dehydrogenase	1	1	2	50	463	386	303	-4.84783	0.00459679	1945154	1947829
GDOLJONB_03881	pstB	Phosphate import ATP-binding protein PstB	1	1	2	3	91	17	37	-4.75896	0.00385112	4122277	4123050
GDOLJONB_01271	hipB	Antitoxin HipB	1	1	2	3	73	33	33	-4.70708	0.00368746	1362700	1362987
GDOLJONB_04662	setA	Sugar efflux transporter A	1	1	2	3	44	55	39	-4.70079	0.00352639	4958798	4959982
GDOLJONB_04405	pepA	Cytosol aminopeptidase	1	1	2	3	47	46	41	-4.65306	0.00375634	4682723	4684234
GDOLJONB_04140	purH	Bifunctional purine biosynthesis protein PurH	1	5	2	10	80	127	103	-4.63405	0.00234157	4396021	4397610
GDOLJONB_02322	cmpR_1	HTH-type transcriptional activator CmpR	1	1	2	3	34	50	43	-4.57183	0.00459679	2491127	2491993
GDOLJONB_03742	rph	Ribonuclease PH	1	1	2	3	49	37	37	-4.52651	0.00491986	3974654	3975370
GDOLJONB_01163	mlc	Protein mlc	1	1	2	9	80	63	65	-4.51543	0.0059157	1263175	1264398
GDOLJONB_00277	seqA	Negative modulator of initiation of replication	1	1	2	3	27	41	54	-4.51479	0.00520502	299874	300566
GDOLJONB_04176	dgkA	Diacylglycerol kinase	1	1	2	9	72	49	82	-4.47673	0.00680817	4440460	4440828
GDOLJONB_03897	mnmG	tRNA uridine 5-carboxymethylaminomethyl modification enzyme MnmG	1	1	2	3	49	47	20	-4.45074	0.00630674	4138768	4140657
GDOLJONB_02429	cvpA	Colicin V production protein	1	26	2	4	194	192	187	-4.44933	0.00284163	2615339	2615827
GDOLJONB_02635	iscA	Iron-binding protein IscA	1	1	2	3	58	29	26	-4.41002	0.0069066	2826271	2826594
GDOLJONB_02168	-	hypothetical protein	1	1	2	3	62	31	20	-4.4062	0.0077084	2306742	2307434
GDOLJONB_00669	fabF_1	3-oxoacyl-[acyl-carrier-protein] synthase 2	1	1	2	12	80	84	69	-4.36988	0.00783128	743407	744648
GDOLJONB_00330	galK	Galactokinase	1	1	2	3	33	29	42	-4.27845	0.00906149	350659	351807
GDOLJONB_00959	-	hypothetical protein	1	1	2	3	29	31	40	-4.235	0.0108495	1038864	1039250
GDOLJONB_00937	sapB	Putrescine export system permease protein SapB	1	1	2	3	34	59	6	-4.20844	0.0170306	1014173	1015138
GDOLJONB_04189	-	hypothetical protein	1	1	2	3	18	46	28	-4.11514	0.0168593	4452486	4452902
GDOLJONB_03370	rpoN	RNA polymerase sigma-54 factor	1	1	2	3	27	36	27	-4.07712	0.0168593	3580394	3581827
GDOLJONB_03956	rafA	Alpha-galactosidase	1	1	2	19	90	88	91	-4.07392	0.0170306	4199525	4201648
GDOLJONB_02613	guaB	Inosine-5'-monophosphate dehydrogenase	1	1	2	3	37	32	20	-4.06636	0.0174198	2797638	2799104
GDOLJONB_01443	fieF_1	Ferrous-iron efflux pump FieF	1	1	2	3	56	15	16	-4.01865	0.0223394	1546122	1547045
GDOLJONB_00507	ihfB	Integration host factor subunit beta	1	1	2	3	34	17	33	-3.98752	0.0204243	553042	553329
GDOLJONB_02973	recC	RecBCD enzyme subunit RecC	1	1	2	3	10	30	44	-3.98396	0.0234755	3177394	3180771
GDOLJONB_02507	-	tRNA-Arg	1	1	2	3	42	27	15	-3.98232	0.0223394	2686582	2686656
GDOLJONB_04459	-	hypothetical protein	1	1	2	9	59	53	29	-3.9577	0.0216354	4741405	4742214
GDOLJONB_02618	bamB	Outer membrane protein assembly factor BamB	1	1	2	3	37	17	27	-3.93074	0.0242634	2803695	2804873
GDOLJONB_02413	ackA	Acetate kinase	1	1	2	3	11	28	42	-3.92397	0.0262738	2600320	2601522
GDOLJONB_04632	carA_2	Carbamoyl-phosphate synthase small chain	7	1	2	13	85	80	78	-3.91718	0.0149549	4919653	4920801
GDOLJONB_00309	ybgC	Acyl-CoA thioester hydrolase YbgC	1	1	2	3	34	13	33	-3.90416	0.0260496	336638	337042
GDOLJONB_03985	metJ	Met repressor	1	1	2	3	18	30	30	-3.88071	0.0264385	4231327	4231644
GDOLJONB_02323	-	hypothetical protein	1	1	2	3	34	19	24	-3.87018	0.0264385	2492259	2493308
GDOLJONB_00866	pyrF	Orotidine 5'-phosphate decarboxylase	1	1	2	3	17	18	42	-3.86272	0.0268054	947770	948507
GDOLJONB_04311	miaA	tRNA dimethylallyltransferase	1	1	2	3	25	31	20	-3.85597	0.0264536	4586733	4587683
GDOLJONB_03167	mltC	-	1	1	2	3	27	18	32	-3.85301	0.0265944	3382327	3382404
GDOLJONB_04467	-	hypothetical protein	1	1	2	3	33	10	33	-3.84869	0.0291801	4751934	4752485
GDOLJONB_01840	galU	UTP--glucose-1-phosphate uridylyltransferase	1	1	2	3	53	13	11	-3.84245	0.0331472	1949685	1950587
GDOLJONB_04772	glnD	Bifunctional uridylyltransferase/uridylyl-removing enzyme	1	1	2	3	19	14	43	-3.82799	0.030414	5089019	5091682
GDOLJONB_03377	arcB	Aerobic respiration control sensor protein ArcB	1	1	2	61	249	233	200	-3.82082	0.0331872	3585538	3587877
GDOLJONB_03392	degS	Serine endoprotease DegS	1	1	2	3	21	24	28	-3.7831	0.0311319	3606095	3607153
GDOLJONB_03347	rlmE	Ribosomal RNA large subunit methyltransferase E	1	1	2	3	22	32	20	-3.78289	0.0312166	3562957	3563586
GDOLJONB_01841	rssB_2	Regulator of RpoS	13	6	9	42	238	239	228	-3.77464	0.00898872	1950785	1951798
GDOLJONB_03701	mtlR	Mannitol operon repressor	1	1	2	19	78	80	60	-3.76661	0.0309513	3936864	3937460
GDOLJONB_03929	glnA	Glutamine synthetase	1	1	12	4	70	80	38	-3.75465	0.0170306	4176024	4177433
GDOLJONB_01147	mdcG	Phosphoribosyl-dephospho-CoA transferase	1	1	2	3	38	18	15	-3.75212	0.0338847	1247898	1248515
GDOLJONB_03509	damX	Cell division protein DamX	1	1	2	3	19	42	9	-3.70083	0.0408887	3706832	3708091
GDOLJONB_03976	pfkA	ATP-dependent 6-phosphofructokinase isozyme 1	1	1	2	3	23	22	23	-3.69433	0.035289	4221766	4222728
GDOLJONB_04312	hfq	RNA-binding protein Hfq	9	1	2	4	59	48	47	-3.67915	0.0170306	4587776	4588084
GDOLJONB_04970	-	hypothetical protein	1	1	2	3	18	19	30	-3.65505	0.0400702	5295690	5296385
GDOLJONB_04820	-	hypothetical protein	1	1	2	12	44	59	37	-3.63029	0.0406796	5139118	5139840
GDOLJONB_00955	tpx	Thiol peroxidase	1	1	2	3	20	17	29	-3.62988	0.0408887	1034616	1035122
GDOLJONB_04318	purA	Adenylosuccinate synthetase	1	1	2	3	18	23	24	-3.62435	0.0406796	4592672	4593970
GDOLJONB_00812	cho	Excinuclease cho	1	1	2	3	18	15	31	-3.59959	0.0457291	890137	891000
GDOLJONB_00682	ndh	NADH dehydrogenase	1	1	2	3	27	20	17	-3.58591	0.04481	755097	756401
GDOLJONB_00331	galT	Galactose-1-phosphate uridylyltransferase	1	1	2	3	22	14	28	-3.57409	0.0476859	351810	352856
GDOLJONB_03758	recG	ATP-dependent DNA helicase RecG	1	10	2	4	64	24	58	-3.52615	0.0260496	3991543	3993624
GDOLJONB_00463	artI	Putative ABC transporter arginine-binding protein 2	1	1	12	4	45	30	75	-3.43355	0.0331484	495668	496420
GDOLJONB_03957	melY	Melibiose permease	68	75	2	16	434	429	425	-3.40743	0.0268054	4201690	4202955
GDOLJONB_01628	-	hypothetical protein	1	5	2	4	30	42	16	-3.36054	0.0436981	1728394	1728828
GDOLJONB_02981	rppH_1	RNA pyrophosphohydrolase	15	1	2	4	55	63	55	-3.31505	0.0348922	3186966	3187496
GDOLJONB_03139	epd	D-erythrose-4-phosphate dehydrogenase	12	34	2	5	103	126	150	-3.24461	0.0321827	3353961	3354989
GDOLJONB_02363	ompC	Outer membrane protein C	35	25	5	5	174	152	144	-3.12861	0.0346591	2537204	2538301
GDOLJONB_05039	bglY	Beta-galactosidase BglY	15	31	41	19	168	233	192	-2.89589	0.0406796	5366376	5368433
GDOLJONB_05217	-	hypothetical protein	1	1	1	3	39	58	58	-5.16817	2.66459e-05	166629	167795
GDOLJONB_05218	sopB	Protein SopB	1	1	1	3	67	56	12	-4.95959	0.000115615	167795	168766
GDOLJONB_05220	-	IS3 family transposase ISSen4	3	10	2	5	28	32	44	-2.86214	0.0195054	170099	170755

## Sheet: Shared Colonization Genes
Supplemental Table 2D: Shared Colonization Genes (not including those shared by all three strains)
CRE-166 and KPN46	CRE-166 and Z4160	KPN46 and Z4160
ackA	amiC	acrB
bamB	argP	apaH
cpxR	bepA	carA
fabR	carB	epd
galT	dksA	fabF
hypothetical protein	dsbA	guaB
mlc	ganB	hypothetical protein
mnmG	glk	hypothetical protein
pepA	gmhB	melY
recG	gntR	pfkA
rph	hflX	purM
sopB	higA1	pyrC
	hypothetical protein	rafA
	hypothetical protein	rlmE
	malG	rpoN
	malP	rppH
	menA	seqA
	ompA	surA
	ompR	tatB
	pal	ybgC
	pgm
	purL
	ratA
	smpB
	speB
	tgt
	tolB
	topA
	wecG
	xylA
	yejM

## Sheet: Shared Advantage Genes
Supplemental Table 1E: Shared genes for which a transposon insertion conferred a colonization advantage
CRE-166 and KPN46	CRE-166 and Z4160	KPN46 and Z4160		CRE-166, KPN46, and Z4160
gudD	nlpI	mdtH		malE
rafR	hypothetical protein - glycosyltransferase	fumA		malF
	dacA	ansP2		malG
	lamB_2	galP		malT
	malK_1	ylaC		prc
	slt			proQ
	hypothetical protein - amidohydrolase family protein			rspR
