# Supplementary material for: Genome-wide screens reveal shared and strain-specific genes that facilitate enteric colonization by Klebsiella pneumoniae
Source: mBio. 2023 Oct 25;14(6):e02128-23. doi: 10.1128/mbio.02128-23 (PMC10746194; doi:10.1128/mbio.02128-23)
Supplement: Table S3 — Primers. [file mbio.02128-23-s0003.xlsx]

## Sheet: Sheet1
Name	Sequence	Purpose
KEB306	CGTGCAATTGCGCGGAACCCCTATTTG	Amplification of hygromycin-resistance cassette from pFLP-hyg for site-directed mutagenesis, underlined portions introduced MfeI site
KEB307	CTAGTCTAGACTATTCCTTTGCCCTCGG	Amplification of hygromycin-resistance cassette from pFLP-hyg for site-directed mutagenesis, underlined portions introduced XbaI site
KEB308	5`Phos - TTCGACAGCGTCTCaGACCTGATGCAGC	Round 1 of site-directed mutagenesis of hygromycin-resistance cassette from pFLP-hyg, red "a" denotes site of introduction of SDM nucleotide
KEB309	5`Phos - CTTTTCGATCAGAAACTTCTCGACAGACGTCGC	Round 1 of site-directed mutagenesis of hygromycin-resistance cassette from pFLP-hyg
KEB310	5`Phos - GCGGATTTCGGCTCaAACAATGTCCTGAC	Round 2 of site-directed mutagenesis of hygromycin-resistance cassette from pFLP-hyg, red "a" denotes site of introduction of SDM nucleotide
KEB311	5`Phos - GTGCACGAGGTGCCGGACTTCGG	Round 2 of site-directed mutagenesis of hygromycin-resistance cassette from pFLP-hyg
pSAMseq1	TGCGAGAGTAGGGAACTGCCAGG	Round 1 of Arbitrary PCR
Arb1	GGCCACGCGTCGACTAGTAC-N10-GATAT	Round 1 of Arbitrary PCR
Arb5	GGCCACGCGTCGACTAGTAC-N10-CAAGG	Round 1 of Arbitrary PCR
Arb6	GGCCACGCGTCGACTAGTAC-N10-ACGCC	Round 1 of Arbitrary PCR
Arb9	GGCCACGCGTCGACTAGTAC-N10-CGACG	Round 1 of Arbitrary PCR
pSAMseq2	CTGTTGTTTGTCGGTGAACGCTCTC	Round 2 of Arbitrary PCR
Arb2	GGCCACGCGTCGACTAGTAC	Round 2 of Arbitrary PCR
olj510-Biotin	Biotin-GATGGCCTTTTTGCGTTTCTACCTGCAGGGCGCG	Transposon library sequencing preparation (anneals to transposon)
olj376	GTGACTGGAGTTCAGACGTGTGCTCTTCCGATCTGGGGGGGGGGGGGGGG	Transposon library sequencing preparation (anneals to poly-C tail)
olj511	AATGATACGGCGACCACCGAGATCTACACTCTTTCCCTACACGACGCTCTTCCGATCTNNNNNGGGGACTTATCATCCAACCTGTTAG	Transposon library sequencing preparation (nested to transposon and adds P5 adapter)
BC01	CAAGCAGAAGACGGCATACGAGATCGTGATGTGACTGGAGTTCAGACGTGTG	Transposon library sequencing preparation (nested to olj376 and adds P7 adapter and barcode)
BC02	CAAGCAGAAGACGGCATACGAGATACATCGGTGACTGGAGTTCAGACGTGTG	Transposon library sequencing preparation (nested to olj376 and adds P7 adapter and barcode)
BC03	CAAGCAGAAGACGGCATACGAGATGCCTAAGTGACTGGAGTTCAGACGTGTG	Transposon library sequencing preparation (nested to olj376 and adds P7 adapter and barcode)
BC04	CAAGCAGAAGACGGCATACGAGATTGGTCAGTGACTGGAGTTCAGACGTGTG	Transposon library sequencing preparation (nested to olj376 and adds P7 adapter and barcode)
BC05	CAAGCAGAAGACGGCATACGAGATCACTGTGTGACTGGAGTTCAGACGTGTG	Transposon library sequencing preparation (nested to olj376 and adds P7 adapter and barcode)
BC06	CAAGCAGAAGACGGCATACGAGATATTGGCGTGACTGGAGTTCAGACGTGTG	Transposon library sequencing preparation (nested to olj376 and adds P7 adapter and barcode)
BC07	CAAGCAGAAGACGGCATACGAGATGATCTGGTGACTGGAGTTCAGACGTGTG	Transposon library sequencing preparation (nested to olj376 and adds P7 adapter and barcode)
acrA_1	CCAAGCTTCTCGAGGACTGGGCTGAAAAGGCCAATAAAAC	Preparation of linear DNA fragment to generate ΔacrA
acrA_2	AGCCTACACATGATATGTAAACCTCGAGTGTCCAATTTC	Preparation of linear DNA fragment to generate ΔacrA
acrA_3	ACTCGAGGTTTACATATCATGTGTAGGCTGGGCTGCTTC	Preparation of linear DNA fragment to generate ΔacrA
acrA_4	CGGCTCCTGTTTAAGTTAATTCCGGGGATCCGTCGACCTG	Preparation of linear DNA fragment to generate ΔacrA
acrA_5	GATCCCCGGAATTAACTTAAACAGGAGCCGTTAAGACATG	Preparation of linear DNA fragment to generate ΔacrA
acrA_6	CGGGCTGCAGGAATTTCATACGGGTAAACGATCTTCATCC	Preparation of linear DNA fragment to generate ΔacrA
carAB_1	CCAAGCTTCTCGAGGGGCCTGCGCCTGCAGCGTTTCATCA	Preparation of linear DNA fragment to generate ΔcarAB
carAB_2	CAGCCTACACATGATAAGCTTCCCGGCCTGGCCGGATAGC	Preparation of linear DNA fragment to generate ΔcarAB
carAB_3	CAGGCCGGGAAGCTTATCATGTGTAGGCTGGAGCTGCTTC	Preparation of linear DNA fragment to generate ΔcarAB
carAB_4	TCTCTGGAGGATGTTTTAATTCCGGGGATCCGTCGACCTG	Preparation of linear DNA fragment to generate ΔcarAB
carAB_5	GAATCCCCGGAATTAAAACATCCTCCAGAGAATATCCACTC	Preparation of linear DNA fragment to generate ΔcarAB
carAB_6	CGGGCTGCAGGAATTATTTCGACGTGTTGATCGATTTTAC	Preparation of linear DNA fragment to generate ΔcarAB
tatABCD_1	CCAAGCTTCTCGAGGTCGGCATATTCAGCACTTGCTTGAA	Preparation of linear DNA fragment to generate ΔtatABCD
tatABCD_2	CAGCCTACACATGATTTAGATTTTCTGGAAGTCGGTATTT	Preparation of linear DNA fragment to generate ΔtatABCD
tatABCD_3	TTCCAGAAAATCTAAATCATGTGTAGGCTGGAGCTGCTTC	Preparation of linear DNA fragment to generate ΔtatABCD
tatABCD_4	CATAGGGGAACGTGTTTAATTCCGGGGATCCGTCGACCTG	Preparation of linear DNA fragment to generate ΔtatABCD
tatABCD_5	GATCCCCGGAATTAAACACGTTCCCCTATGACAGATGATG	Preparation of linear DNA fragment to generate ΔtatABCD
tatABCD_6	CGGGCTGCAGGAATTATTTACGGTATCCCGGTGTCCGATG	Preparation of linear DNA fragment to generate ΔtatABCD
hha_1	CCAAGCTTCTCGAGGAAATCGGAAGATATAGAGCACAGCC	Preparation of linear DNA fragment to generate Δhha
hha_2	AGCCTACACATGATGAATTCCACCTTTTGATTGTAATAAT	Preparation of linear DNA fragment to generate Δhha
hha_3	TCAAAAGGTGGAATTCATCATGTGTAGGCTGGAGCTGCTT	Preparation of linear DNA fragment to generate Δhha
hha_4	CGTAATACGCGTAAATTAATTCCGGGGATCCGTCGACCTG	Preparation of linear DNA fragment to generate Δhha
hha_5	GATCCCCGGAATTAATTTACGCGTATTACGTGGTCTGCTG	Preparation of linear DNA fragment to generate Δhha
hha_6	CGGGCTGCAGGAATTTCTACCAGCGTTTCAGAGCGCAGCA	Preparation of linear DNA fragment to generate Δhha
malT_1	CCAAGCTTCTCGAGGGCGCGATCCGCAGAGCGGTATTTAT	Preparation of linear DNA fragment to generate ΔmalT
malT_2	AGCCTACACATGATGCGACGCCGTTGCCGTTTAGCACAGC	Preparation of linear DNA fragment to generate ΔmalT
malT_3	ACGGCAACGGCGTCGCATCATGTGTAGGCTGGAGCTGCTT	Preparation of linear DNA fragment to generate ΔmalT
malT_4	GCGAAATGTAGAACTTTAATTCCGGGGATCCGTCGACCTG	Preparation of linear DNA fragment to generate ΔmalT
malT_5	GATCCCCGGAATTAAAGTTCTACATTTCGCTGTGCAAGAG	Preparation of linear DNA fragment to generate ΔmalT
malT_6	CGGGCTGCAGGAATTCGGTGAGGTTGACATCGTAGCCTTT	Preparation of linear DNA fragment to generate ΔmalT
Tn7AprR_1	CCAAGCTTCTCGAGGTAGCGAAGTTGTCTTCAGTCGGGCT	Preparation of linear DNA fragment to generate Tn7::AprR
Tn7AprR_2	GCTCCAGCCTACACATGATGGCACCTGCTGTTTTCCATCG	Preparation of linear DNA fragment to generate Tn7::AprR
Tn7AprR_3	GAAAACAGCAGGTGCCATCATGTGTAGGCTGGAGCTGCTT	Preparation of linear DNA fragment to generate Tn7::AprR
Tn7AprR_4	CGGCCCTTTTTATTTTTAATTCCGGGGATCCGTCGACCTG	Preparation of linear DNA fragment to generate Tn7::AprR
Tn7AprR_5	GATCCCCGGAATTAAAAATAAAAAGGGCCGCCGTCGGCAG	Preparation of linear DNA fragment to generate Tn7::AprR
Tn7AprR_6	CGGGCTGCAGGAATTTCAGATAGTTGCCTGCGGGACTTCC	Preparation of linear DNA fragment to generate Tn7::AprR
AprR_F	CTGCCTTAAAAAAACTTATGAGCTCAGCCAATCGACTGGC	Amplification of apramycin-resistance cassette from pIJ773 to insert into pACBSR digested with XhoI and BglII
AprR_R	GCACTTTGCAGATCCGTTGAGCACCGCCAGGTGCGAATAA	Amplification of apramycin-resistance cassette from pIJ773 to insert into pACBSR
Tn7HygR_1	same as Tn7AprR_1	Preparation of linear DNA fragment to generate Tn7::HygR
Tn7HygR_2	AAACAAATAGGGGTTCCGCGGCACCTGCTGTTTTCCATCG	Preparation of linear DNA fragment to generate Tn7::HygR
Tn7HygR_3	GAAAACAGCAGCTGCCGCGGAACCCCTATTTGTTTATTTT	Preparation of linear DNA fragment to generate Tn7::HygR
Tn7HygR_4	CGGCCCTTTTTATTTCTATTCCTTTGCCCTCGGACGAGTG	Preparation of linear DNA fragment to generate Tn7::HygR
Tn7HygR_5	AGGGCAAAGGAATAGAAATAAAAAGGGCCGCCGTCGGCAG	Preparation of linear DNA fragment to generate Tn7::HygR
Tn7HygR_6	same as Tn7AprR_6	Preparation of linear DNA fragment to generate Tn7::HygR
Tn7acrA_1	same as Tn7AprR_1	Preparation of linear DNA fragment to generate Tn7::acrA
Tn7acrA_2	TAAAGTCATTAACCTTTAATTCCGGGGATCCGTCGACCTG	Preparation of linear DNA fragment to generate Tn7::acrA
Tn7acrA_3	GATCCCCGGAATTAAAGGTTAATGACTTTACAGAGGTTACGTT	Preparation of linear DNA fragment to generate Tn7::acrA
Tn7acrA_4	CGGCCCTTTTTATTTTTAAGACTTGGTTTGTTCTGATGGC	Preparation of linear DNA fragment to generate Tn7::acrA
Tn7acrA_5	ACAAACCAAGTCTTAAAAATAAAAAGGGCCGCCGTCGGCAG	Preparation of linear DNA fragment to generate Tn7::acrA
Tn7acrA_6	same as Tn7AprR_6	Preparation of linear DNA fragment to generate Tn7::acrA
Tn7tat_1	same as Tn7AprR_1	Preparation of linear DNA fragment to generate Tn7::tatABCD
Tn7tat_2	AGAGGCGAACCGATTAATTCCGGGGATCCGTCGACCTG	Preparation of linear DNA fragment to generate Tn7::tatABCD
Tn7tat_3	GATCCCCGGAATTAATCGGTTCGCCTCTTCATGACGCAGG	Preparation of linear DNA fragment to generate Tn7::tatABCD
Tn7tat_4	CGGCCCTTTTTATTTCTAAACGCCGTTAATGTCAACGCCA	Preparation of linear DNA fragment to generate Tn7::tatABCD
Tn7tat_5	ATTAACGGCGTTTAGAAATAAAAAGGGCCGCCGTCGGCAG	Preparation of linear DNA fragment to generate Tn7::tatABCD
Tn7tat_6	same as Tn7AprR_6	Preparation of linear DNA fragment to generate Tn7::tatABCD
scrY_1	CCAAGCTTCTCGAGGTATGAATGGAAAAATCTGGGTACTC	Preparation of linear DNA fragment to generate ΔscrY
scrY_2	GATCCCCGGAATTAACATGTTGGTGACATCCAAAGGTAAA	Preparation of linear DNA fragment to generate ΔscrY
scrY_3	GATGTCACCAACATGTTAATTCCGGGGATCCGTCGACCTG	Preparation of linear DNA fragment to generate ΔscrY
scrY_4	CCCCGGTGGCCGTCAATCATGTGTAGGCTGGAGCTGCTTC	Preparation of linear DNA fragment to generate ΔscrY
scrY_5	CAGCCTACACATGATTGACGGCCACCGGGGCGACAGGGTA	Preparation of linear DNA fragment to generate ΔscrY
scrY_6	CGGGCTGCAGGAATTTAGAGGCCGCCGAACAGCAGGCCCG	Preparation of linear DNA fragment to generate ΔscrY
