# Supplementary material for: Genome-wide screens reveal shared and strain-specific genes that facilitate enteric colonization by Klebsiella pneumoniae
Source: mBio. 2023 Oct 25;14(6):e02128-23. doi: 10.1128/mbio.02128-23 (PMC10746194; doi:10.1128/mbio.02128-23)
Supplement: Table S4 — Strains and plasmids. [file mbio.02128-23-s0004.xlsx]

## Sheet: Strains
Supplemental Table 4A: Bacterial strains used in this study
Strain	Description	Reference or source
CRE-166	K. pneumoniae bronchiolar lavage isolate; ST258; KL107	Bulman, et al (2021). Reference 36.
KPN46	K. pneumoniae bloodstream isolate; ST466; KL22/KL37	Kochan, et al (2022). Reference 37.
Z4160	K. pneumoniae bloodstream isolate; ST45; KL24	This study
β3914 + pSAMhygSDM	E. coli diaminopimelic acid auxotroph with plasmid for transposon mutagenesis	This study
CRE-166 + pACBSR	Derivative of CRE-166 with a plamid for lambda red recombination	This study
CRE-166 Tn7::AprR	Derivative of CRE-166 with an apramycin-resistance cassette inserted at the Tn7 site	This study
CRE-166 + pACBSRapr	Derivative of CRE-166 with a plamid for lambda red recombination modified to be apramycin-resistant	This study
CRE-166 Tn7::HygR	Derivative of CRE-166 with a hygromycin-resistance cassette inserted at the Tn7 site	This study
CRE-166ΔacrA::AprR	Deletion mutant with an apramycin-resistance cassette replacing acrA	This study
CRE-166ΔacrA	Deletion mutant of acrA derived from the mutant above with the apramycin-resistance cassette flipped out to form a scar	This study
CRE-166ΔacrA Tn7::acrA	Mutant derived from CRE-166ΔacrA where acrA and an apramycin-resistance cassette is inserted at the Tn7 site	This study
CRE-166ΔcarAB	Deletion mutant with an apramycin-resistance cassette replacing carAB	This study
CRE-166ΔtatABCD	Deletion mutant with an apramycin-resistance cassette replacing tatABCD	This study
CRE-166ΔtatABCD Tn7::tatABCD	Mutant derived from CRE-166ΔtatABCD where the apramycin-resistance cassette is flipped out of the tatABCD locus, and tatABCD and an apramycin-resistance cassette is inserted at the Tn7 site	This study
CRE-166ΔmalT	Deletion mutant with an apramycin-resistance cassette replacing malT	This study
CRE-166ΔscrY	Deletion mutant where an apramycin-resistance cassette replacing scrY is flipped out of the locus to create an in-frame scar preserving the start and stop codons of scrY	This study
KPN46 + pACBSRapr	Derivative of KPN46 with a plamid for lambda red recombination modified to be apramycin-resistant	This study
KPN46 Tn7::HygR	Derivative of KPN46 with a hygromycin-resistance cassette inserted at the Tn7 site	This study
KPN46 + pACBSR	Derivative of KPN46 with a plamid for lambda red recombination	This study
KPN46 Tn7::AprR	Derivative of KPN46 with an apramycin-resistance cassette inserted at the Tn7 site	This study
KPN46ΔacrA	Deletion mutant with an apramycin-resistance cassette replacing acrA	This study
KPN46ΔcarAB	Deletion mutant with an apramycin-resistance cassette replacing carAB	This study
KPN46ΔtatABCD	Deletion mutant with an apramycin-resistance cassette replacing tatABCD	This study
KPN46Δhha	Deletion mutant with an apramycin-resistance cassette replacing hha	This study
KPN46ΔscrY	Deletion mutant where an apramycin-resistance cassette replacing scrY is flipped out of the locus to create an in-frame scar preserving the start and stop codons of scrY	This study
Z4160 + pACBSRapr	Derivative of Z4160 with a plamid for lambda red recombination modified to be apramycin-resistant	This study
Z4160 Tn7::HygR	Derivative of Z4160 with a hygromycin-resistance cassette inserted at the Tn7 site	This study
Z4160 + pACBSR	Derivative of Z4160 with a plamid for lambda red recombination	This study
Z4160ΔacrA	Deletion mutant with an apramycin-resistance cassette replacing acrA	This study
Z4160ΔcarAB	Deletion mutant with an apramycin-resistance cassette replacing carAB	This study
Z4160ΔtatABCD	Deletion mutant with an apramycin-resistance cassette replacing tatABCD	This study
Z4160Δhha	Deletion mutant with an apramycin-resistance cassette replacing hha	This study
Z4160ΔscrY	Deletion mutant where an apramycin-resistance cassette replacing scrY is flipped out of the locus to create an in-frame scar preserving the start and stop codons of scrY	This study

## Sheet: Plasmids
Supplemental Table 4B: Plasmids used in this study
Plasmid	Description	Reference or source
pSAMhygSDM	Plasmid carrying transposase and a mariner himar1 transposon with the hygromycin-resistance cassette of pFLP-hyg modified to remove any MmeI cut sites within the cassette	This study
pACBSR	Plasmid carrying lambda red machinery for homologous recombination	Huang, et al (2014). Reference 50.
pACBSRapr	Same as pACBSR but with the hygromycin-resistance cassette replaced with an apramycin-resistance cassette	This study
pFLP-hyg	Plasmid carrying a FLP recombinase	Huang, et al (2014). Reference 50.
